# Supplementary material for: 6-(2-Chloro­benz­yl)-1-(4-chloro­phen­yl)-7-hy­droxy-2,3-dihydro-1H-imidazo[1,2-a]pyrimidin-5-one
Source: Acta Crystallogr Sect E Struct Rep Online. 2010 Oct 9;66(Pt 11):o2742–3. doi: 10.1107/S160053681003919X (PMC3009369; doi:10.1107/S160053681003919X)
Supplement: Supplementary file 1 [file e-66-o2742-sup1.cif]

##############################################################################
###                                                                        ###
###        Electronic paper (Acta Crystallographica Section E)             ###
###                                                                        ###
##############################################################################
#                                                                            #
# This CIF contains the data in a paper accepted for publication in Acta     #
# Crystallographica Section E. It conforms to the requirements of Notes      #
# for Authors for Section E, and has been peer reviewed under the auspices   #
# of the IUCr Commission on Journals.                                        #
#                                                                            #
# Full details of the Crystallographic Information File format               #
# are given in the paper "The Crystallographic Information File (CIF):       #
# a New Standard Archive File for Crystallography" by S. R. Hall, F. H.      #
# Allen and I. D. Brown [Acta Cryst. (1991), A47, 655-685].                  #
#                                                                            #
# The current version of the core CIF dictionary is obtainable from          #
# ftp://ftp.iucr.org/pub/cif_core.dic. The current version number is 2.4.    #
#                                                                            #
# Software is freely available for graphical display of the structure(s) in  #
# this CIF.  For information consult the CIF home page http://www.iucr.org/  #
# cif/home.html                                                              #
#                                                                            #
# This file may be used for bona fide research purposes within the           #
# scientific community so long as proper attribution is given to the journal # 
# article from which it was obtained.                                        #
#                                                                            #
##############################################################################
                                             
data_I
_audit_creation_method     SHELXL-97
_chemical_name_systematic
;
6-(2-Chlorobenzyl)-1-(4-chlorophenyl)-7-hydroxy-2,3-dihydro-1<i>H</i>-
imidazo[1,2-<i>a</i>]pyrimidin-5-one
;
_chemical_name_common     ?
_chemical_formula_moiety     'C19 H15 Cl2 N3 O2'
_chemical_formula_sum     'C19 H15 Cl2 N3 O2'
_chemical_formula_iupac     'C19 H15 Cl2 N3 O2'
_chemical_formula_weight     388.24
_chemical_melting_point     ?
_symmetry_cell_setting     monoclinic
_symmetry_space_group_name_H-M     'P 21/c'
_symmetry_space_group_name_Hall     '-P 2ybc'
loop_
    _symmetry_equiv_pos_as_xyz
    'x, y, z'
    '-x, y+1/2, -z+1/2'
    '-x, -y, -z'
    'x, -y-1/2, z-1/2'
_cell_length_a     11.4521(3)
_cell_length_b     12.8287(4)
_cell_length_c     11.7255(3)
_cell_angle_alpha     90.00
_cell_angle_beta     96.283(2)
_cell_angle_gamma     90.00
_cell_volume     1712.31(8)
_cell_formula_units_Z     4
_cell_measurement_reflns_used     3410
_cell_measurement_theta_min     3.88
_cell_measurement_theta_max     66.73
_cell_measurement_temperature     296(2)
_exptl_crystal_description     block
_exptl_crystal_colour     colourless
_exptl_crystal_size_max     0.26
_exptl_crystal_size_mid     0.25
_exptl_crystal_size_min     0.11
_exptl_crystal_density_diffrn     1.506
_exptl_crystal_density_meas     ?
_exptl_crystal_density_method     'not measured'
_exptl_crystal_F_000     800
_exptl_absorpt_coefficient_mu     3.580
_exptl_absorpt_correction_type     multi-scan
_exptl_absorpt_process_details     '(<i>SADABS</i>; Bruker, 2005)'
_exptl_absorpt_correction_T_min     0.415
_exptl_absorpt_correction_T_max     0.674
_exptl_special_details
;
;
_diffrn_ambient_temperature     296(2)
_diffrn_radiation_type     CuK\a
_diffrn_radiation_wavelength     1.54178
_diffrn_radiation_source     'fine-focus sealed tube'
_diffrn_radiation_monochromator     graphite
_diffrn_measurement_device_type     'Bruker APEXII CCD'
_diffrn_measurement_method     '\f and \w scans'
_diffrn_detector_area_resol_mean     ?
_diffrn_reflns_number     12489
_diffrn_reflns_av_R_equivalents     0.0422
_diffrn_reflns_av_sigmaI/netI     0.0341
_diffrn_reflns_theta_min     3.88
_diffrn_reflns_theta_max     67.77
_diffrn_reflns_theta_full     67.77
_diffrn_measured_fraction_theta_max     0.981
_diffrn_measured_fraction_theta_full     0.981
_diffrn_reflns_limit_h_min     -13
_diffrn_reflns_limit_h_max     12
_diffrn_reflns_limit_k_min     -15
_diffrn_reflns_limit_k_max     8
_diffrn_reflns_limit_l_min     -13
_diffrn_reflns_limit_l_max     13
_diffrn_standards_number     ?
_diffrn_standards_interval_count     ?
_diffrn_standards_interval_time     ?
_diffrn_standards_decay_%     ?
_refine_special_details
;
Refinement of <i>F</i>^2^ against ALL reflections. The weighted <i>R</i>-factor
<i>wR</i> and goodness of fit <i>S</i> are based on <i>F</i>^2^, conventional
<i>R</i>-factors <i>R</i> are based on <i>F</i>, with <i>F</i> set to zero for
negative <i>F</i>^2^. The threshold expression of <i>F</i>^2^ >
\s(<i>F</i>^2^) is used only for calculating <i>R</i>-factors(gt) <i>etc</i>.
and is not relevant to the choice of reflections for refinement.
<i>R</i>-factors based on <i>F</i>^2^ are statistically about twice as large
as those based on <i>F</i>, and <i>R</i>- factors based on ALL data will be
even larger.
;
_reflns_number_total     3040
_reflns_number_gt     2521
_reflns_threshold_expression     I>2\s(I)
_refine_ls_structure_factor_coef     Fsqd
_refine_ls_matrix_type     full
_refine_ls_R_factor_all     0.0468
_refine_ls_R_factor_gt     0.0390
_refine_ls_wR_factor_gt     0.1048
_refine_ls_wR_factor_ref     0.1116
_refine_ls_goodness_of_fit_ref     1.053
_refine_ls_restrained_S_all     1.053
_refine_ls_number_reflns     3040
_refine_ls_number_parameters     280
_refine_ls_number_restraints     0
_refine_ls_hydrogen_treatment     refall
_refine_ls_weighting_scheme     calc
_refine_ls_weighting_details
         'calc w=1/[\s^2^(Fo^2^)+(0.0566P)^2^+0.4965P] where P=(Fo^2^+2Fc^2^)/3'
_atom_sites_solution_hydrogens     difmap
_atom_sites_solution_primary     direct
_atom_sites_solution_secondary     difmap
_refine_ls_shift/su_max     0.000
_refine_ls_shift/su_mean     0.000
_refine_diff_density_max     0.281
_refine_diff_density_min     -0.293
_refine_ls_extinction_method     none
_refine_ls_extinction_coef     ?
loop_
    _atom_type_symbol
    _atom_type_description
    _atom_type_scat_dispersion_real
    _atom_type_scat_dispersion_imag
    _atom_type_scat_source
    'C' 'C' 0.0181 0.0091
                         'International Tables Vol C Tables 4.2.6.8 and 6.1.1.4'
    'H' 'H' 0.0000 0.0000
                         'International Tables Vol C Tables 4.2.6.8 and 6.1.1.4'
    'Cl' 'Cl' 0.3639 0.7018
                         'International Tables Vol C Tables 4.2.6.8 and 6.1.1.4'
    'N' 'N' 0.0311 0.0180
                         'International Tables Vol C Tables 4.2.6.8 and 6.1.1.4'
    'O' 'O' 0.0492 0.0322
                         'International Tables Vol C Tables 4.2.6.8 and 6.1.1.4'
_computing_data_collection     '<i>APEX2</i> (Bruker, 2005)'
_computing_cell_refinement     '<i>SAINT</i> (Bruker, 2005)'
_computing_data_reduction     '<i>SAINT</i> (Bruker, 2005)'
_computing_structure_solution     '<i>SHELXS97</i> (Sheldrick, 2008)'
_computing_structure_refinement     '<i>SHELXL97</i> (Sheldrick, 2008)'
_computing_molecular_graphics     '<i>ORTEP-3</i> (Farrugia, 1997)'
_computing_publication_material     '<i>WinGX</i> (Farrugia, 1999)'
loop_
    _atom_site_type_symbol
    _atom_site_label
    _atom_site_fract_x
    _atom_site_fract_y
    _atom_site_fract_z
    _atom_site_U_iso_or_equiv
    _atom_site_adp_type
    _atom_site_calc_flag
    _atom_site_refinement_flags
    _atom_site_occupancy
    _atom_site_disorder_assembly
    _atom_site_disorder_group
    N N1 0.54690(14) 0.58844(13) 0.65922(13) 0.0405(4) Uani d . 1 . .
    C C2 0.45149(16) 0.63750(14) 0.69364(15) 0.0345(4) Uani d . 1 . .
    N N3 0.42905(13) 0.59910(12) 0.79699(12) 0.0368(4) Uani d . 1 . .
    C C4 0.5131(2) 0.51928(18) 0.84006(18) 0.0470(5) Uani d . 1 . .
    H H41 0.560(2) 0.547(2) 0.910(2) 0.070 Uiso d . 1 . .
    H H42 0.473(2) 0.454(2) 0.860(2) 0.070 Uiso d . 1 . .
    C C5 0.5851(2) 0.50339(18) 0.73916(18) 0.0472(5) Uani d . 1 . .
    H H51 0.670(3) 0.511(2) 0.762(2) 0.071 Uiso d . 1 . .
    H H52 0.567(2) 0.430(2) 0.703(2) 0.071 Uiso d . 1 . .
    N N6 0.39106(13) 0.71171(12) 0.63876(12) 0.0362(4) Uani d . 1 . .
    C C7 0.30136(15) 0.75057(14) 0.69309(14) 0.0329(4) Uani d . 1 . .
    C C8 0.27243(16) 0.71925(14) 0.79896(15) 0.0349(4) Uani d . 1 . .
    C C9 0.34131(16) 0.63956(14) 0.85735(14) 0.0346(4) Uani d . 1 . .
    O O10 0.24079(12) 0.82712(10) 0.63775(11) 0.0402(3) Uani d . 1 . .
    H H101 0.268(2) 0.844(2) 0.576(2) 0.060 Uiso d . 1 . .
    O O11 0.33241(12) 0.60419(10) 0.95466(10) 0.0423(3) Uani d . 1 . .
    C C12 0.17750(17) 0.77055(15) 0.85764(17) 0.0390(4) Uani d . 1 . .
    H H121 0.213(2) 0.7977(18) 0.933(2) 0.059 Uiso d . 1 . .
    H H122 0.150(2) 0.832(2) 0.814(2) 0.059 Uiso d . 1 . .
    C C21 0.59787(16) 0.60289(15) 0.55615(15) 0.0384(4) Uani d . 1 . .
    C C22 0.67539(19) 0.52838(18) 0.52397(19) 0.0500(5) Uani d . 1 . .
    H H221 0.691(2) 0.465(2) 0.568(2) 0.075 Uiso d . 1 . .
    C C23 0.7284(2) 0.53957(19) 0.4242(2) 0.0534(6) Uani d . 1 . .
    H H231 0.777(3) 0.490(2) 0.404(2) 0.080 Uiso d . 1 . .
    C C24 0.70459(18) 0.62511(18) 0.35695(18) 0.0499(5) Uani d . 1 . .
    C C25 0.6293(2) 0.7008(2) 0.3878(2) 0.0568(6) Uani d . 1 . .
    H H251 0.617(3) 0.764(2) 0.342(2) 0.085 Uiso d . 1 . .
    C C26 0.5754(2) 0.69008(19) 0.48719(19) 0.0511(5) Uani d . 1 . .
    H H261 0.529(2) 0.742(2) 0.507(2) 0.077 Uiso d . 1 . .
    Cl Cl27 0.77155(6) 0.63967(6) 0.23211(5) 0.0784(2) Uani d . 1 . .
    C C31 0.07284(16) 0.70368(15) 0.87807(16) 0.0389(4) Uani d . 1 . .
    C C32 -0.00662(18) 0.73742(19) 0.95069(17) 0.0489(5) Uani d . 1 . .
    C C33 -0.1022(2) 0.6786(3) 0.9736(2) 0.0669(7) Uani d . 1 . .
    H H331 -0.152(3) 0.706(3) 1.024(3) 0.100 Uiso d . 1 . .
    C C34 -0.1203(2) 0.5828(3) 0.9241(3) 0.0747(8) Uani d . 1 . .
    H H341 -0.183(3) 0.540(3) 0.942(3) 0.112 Uiso d . 1 . .
    C C35 -0.0442(2) 0.5470(2) 0.8503(3) 0.0742(8) Uani d . 1 . .
    H H351 -0.054(3) 0.479(3) 0.814(3) 0.111 Uiso d . 1 . .
    C C36 0.0516(2) 0.60699(18) 0.8281(2) 0.0541(5) Uani d . 1 . .
    H H361 0.103(3) 0.581(2) 0.779(2) 0.081 Uiso d . 1 . .
    Cl Cl37 0.01144(6) 0.85933(6) 1.01526(7) 0.0825(3) Uani d . 1 . .
loop_
    _atom_site_aniso_label
    _atom_site_aniso_U_11
    _atom_site_aniso_U_22
    _atom_site_aniso_U_33
    _atom_site_aniso_U_12
    _atom_site_aniso_U_13
    _atom_site_aniso_U_23
    N1 0.0425(8) 0.0461(9) 0.0342(8) 0.0134(7) 0.0110(7) 0.0067(7)
    C2 0.0374(9) 0.0386(9) 0.0281(8) 0.0033(8) 0.0064(7) 0.0001(7)
    N3 0.0419(8) 0.0412(8) 0.0283(7) 0.0055(7) 0.0082(6) 0.0041(6)
    C4 0.0524(12) 0.0506(12) 0.0387(10) 0.0142(10) 0.0088(9) 0.0098(10)
    C5 0.0523(12) 0.0496(12) 0.0405(11) 0.0157(10) 0.0089(9) 0.0103(9)
    N6 0.0395(8) 0.0411(8) 0.0296(7) 0.0070(7) 0.0107(6) 0.0026(6)
    C7 0.0364(9) 0.0338(9) 0.0293(8) 0.0012(7) 0.0071(7) 0.0003(7)
    C8 0.0391(9) 0.0364(9) 0.0305(9) 0.0004(8) 0.0100(7) 0.0008(8)
    C9 0.0397(9) 0.0368(9) 0.0284(9) -0.0036(8) 0.0082(7) -0.0026(7)
    O10 0.0456(7) 0.0434(7) 0.0335(7) 0.0109(6) 0.0129(6) 0.0068(6)
    O11 0.0570(8) 0.0452(7) 0.0265(6) 0.0006(6) 0.0127(6) 0.0035(6)
    C12 0.0436(10) 0.0387(10) 0.0370(10) 0.0016(8) 0.0145(8) -0.0005(9)
    C21 0.0363(9) 0.0467(10) 0.0334(9) 0.0055(8) 0.0092(7) -0.0008(8)
    C22 0.0525(12) 0.0496(12) 0.0506(12) 0.0134(10) 0.0173(10) 0.0013(10)
    C23 0.0525(12) 0.0555(13) 0.0557(13) 0.0110(11) 0.0212(10) -0.0078(11)
    C24 0.0458(11) 0.0655(14) 0.0408(11) 0.0029(10) 0.0162(9) -0.0037(10)
    C25 0.0606(14) 0.0656(14) 0.0476(12) 0.0159(12) 0.0211(10) 0.0134(11)
    C26 0.0538(12) 0.0584(13) 0.0447(11) 0.0178(11) 0.0210(9) 0.0086(10)
    Cl27 0.0858(5) 0.1015(5) 0.0555(4) 0.0106(4) 0.0425(3) 0.0026(3)
    C31 0.0380(9) 0.0458(10) 0.0335(9) 0.0007(8) 0.0067(7) 0.0036(8)
    C32 0.0413(10) 0.0673(14) 0.0395(10) 0.0036(10) 0.0105(8) 0.0005(10)
    C33 0.0432(12) 0.104(2) 0.0555(14) -0.0044(13) 0.0165(10) 0.0133(15)
    C34 0.0489(13) 0.092(2) 0.0832(19) -0.0194(14) 0.0082(13) 0.0247(17)
    C35 0.0642(16) 0.0622(15) 0.094(2) -0.0200(13) -0.0012(15) -0.0006(15)
    C36 0.0501(12) 0.0532(13) 0.0597(14) -0.0049(10) 0.0091(10) -0.0086(11)
    Cl37 0.0628(4) 0.0959(5) 0.0929(5) 0.0075(3) 0.0269(3) -0.0442(4)
_geom_special_details
;
All e.s.d.'s (except the e.s.d. in the dihedral angle between two l.s. planes)
are estimated using the full covariance matrix. The cell e.s.d.'s are taken
into account individually in the estimation of e.s.d.'s in distances, angles
and torsion angles; correlations between e.s.d.'s in cell parameters are only
used when they are defined by crystal symmetry. An approximate (isotropic)
treatment of cell e.s.d.'s is used for estimating e.s.d.'s involving l.s.
planes. Weighted least-squares planes through the starred atoms (Nardelli,
Musatti, Domiano & Andreetti Ric.Sci.(1965),15(II---A),807). Equation of the
plane: m1*<i>X</i>+m2*Y+m3*<i>Z</i>=d
Plane 1 m1 = -0.57842(0.00033) m2 = -0.67971(0.00033) m3 = -0.45102(0.00053) D
= -11.68389(0.00244) Atom d s d/s (d/s)**2 N1 * -0.0460 0.0016 - 28.384
805.647 C2 * 0.0029 0.0018 1.594 2.541 N3 * 0.0198 0.0015 13.215 174.625 C4 *
-0.0357 0.0023 - 15.771 248.720 C5 * 0.0819 0.0023 36.135 1305.707 N6 * 0.0038
0.0015 2.558 6.543 C7 * 0.0139 0.0017 7.983 63.731 C8 * 0.0007 0.0018 0.384
0.147 C9 * -0.0243 0.0018 - 13.656 186.495 ============ Sum((d/s)**2) for
starred atoms 2794.157 Chi-squared at 95% for 6 degrees of freedom: 12.60 The
group of atoms deviates significantly from planarity
Plane 2 m1 = -0.71141(0.00065) m2 = -0.48107(0.00093) m3 = -0.51231(0.00073) D
= -11.40891(0.00306) Atom d s d/s (d/s)**2 C21 * 0.0042 0.0018 2.264 5.124 C22
* -0.0048 0.0022 - 2.159 4.661 C23 * -0.0012 0.0023 - 0.496 0.246 C24 * 0.0051
0.0021 2.408 5.797 C25 * -0.0050 0.0024 - 2.037 4.149 C26 * -0.0018 0.0023 -
0.782 0.611 ============ Sum((d/s)**2) for starred atoms 20.589 Chi-squared at
95% for 3 degrees of freedom: 7.81 The group of atoms deviates significantly
from planarity
Plane 3 m1 = -0.47124(0.00082) m2 = 0.42681(0.00103) m3 = -0.77186(0.00062) D =
-3.90575(0.01406) Atom d s d/s (d/s)**2 C31 * -0.0026 0.0019 - 1.391 1.935 C32
* 0.0016 0.0021 0.757 0.573 C33 * 0.0031 0.0027 1.149 1.321 C34 * -0.0079
0.0031 - 2.556 6.533 C35 * 0.0042 0.0031 1.328 1.764 C36 * 0.0021 0.0024 0.859
0.738 ============ Sum((d/s)**2) for starred atoms 12.865 Chi-squared at 95%
for 3 degrees of freedom: 7.81 The group of atoms deviates significantly from
planarity
Dihedral angles formed by LSQ-planes Plane - plane angle (s.u.) angle (s.u.) 1
2 14.18 (0.06) 165.82 (0.06) 1 3 70.69 (0.06) 109.31 (0.06) 2 3 58.31 (0.06)
121.69 (0.06)
;
loop_
    _geom_bond_atom_site_label_1
    _geom_bond_atom_site_label_2
    _geom_bond_site_symmetry_2
    _geom_bond_distance
    _geom_bond_publ_flag
    N1 C2 . 1.360(2) ?
    N1 C21 . 1.411(2) ?
    N1 C5 . 1.473(2) ?
    C2 N6 . 1.305(2) ?
    C2 N3 . 1.358(2) ?
    N3 C9 . 1.391(2) ?
    N3 C4 . 1.458(2) ?
    C4 C5 . 1.528(3) ?
    C4 H41 . 0.99(3) ?
    C4 H42 . 0.99(3) ?
    C5 H51 . 0.99(3) ?
    C5 H52 . 1.04(3) ?
    N6 C7 . 1.361(2) ?
    C7 O10 . 1.330(2) ?
    C7 C8 . 1.379(2) ?
    C8 C9 . 1.421(3) ?
    C8 C12 . 1.501(2) ?
    C9 O11 . 1.242(2) ?
    O10 H101 . 0.85(3) ?
    C12 C31 . 1.514(3) ?
    C12 H121 . 1.00(3) ?
    C12 H122 . 0.97(3) ?
    C21 C22 . 1.385(3) ?
    C21 C26 . 1.388(3) ?
    C22 C23 . 1.383(3) ?
    C22 H221 . 0.97(3) ?
    C23 C24 . 1.362(3) ?
    C23 H231 . 0.90(3) ?
    C24 C25 . 1.373(3) ?
    C24 Cl27 . 1.735(2) ?
    C25 C26 . 1.384(3) ?
    C25 H251 . 0.97(3) ?
    C26 H261 . 0.90(3) ?
    C31 C36 . 1.382(3) ?
    C31 C32 . 1.382(3) ?
    C32 C33 . 1.381(3) ?
    C32 Cl37 . 1.740(2) ?
    C33 C34 . 1.364(4) ?
    C33 H331 . 0.93(3) ?
    C34 C35 . 1.374(4) ?
    C34 H341 . 0.95(4) ?
    C35 C36 . 1.388(3) ?
    C35 H351 . 0.97(4) ?
    C36 H361 . 0.93(3) ?
loop_
    _geom_angle_atom_site_label_1
    _geom_angle_atom_site_label_2
    _geom_angle_atom_site_label_3
    _geom_angle_site_symmetry_1
    _geom_angle_site_symmetry_3
    _geom_angle
    _geom_angle_publ_flag
    C2 N1 C21 . . 127.93(15) ?
    C2 N1 C5 . . 110.25(15) ?
    C21 N1 C5 . . 121.37(15) ?
    N6 C2 N3 . . 124.25(16) ?
    N6 C2 N1 . . 126.25(16) ?
    N3 C2 N1 . . 109.48(15) ?
    C2 N3 C9 . . 122.42(15) ?
    C2 N3 C4 . . 112.43(15) ?
    C9 N3 C4 . . 124.92(15) ?
    N3 C4 C5 . . 102.55(15) ?
    N3 C4 H41 . . 108.5(15) ?
    C5 C4 H41 . . 113.2(15) ?
    N3 C4 H42 . . 111.4(15) ?
    C5 C4 H42 . . 112.2(15) ?
    H41 C4 H42 . . 109(2) ?
    N1 C5 C4 . . 104.26(16) ?
    N1 C5 H51 . . 108.7(16) ?
    C4 C5 H51 . . 112.1(16) ?
    N1 C5 H52 . . 111.8(14) ?
    C4 C5 H52 . . 109.6(14) ?
    H51 C5 H52 . . 110(2) ?
    C2 N6 C7 . . 115.03(15) ?
    O10 C7 N6 . . 114.97(15) ?
    O10 C7 C8 . . 119.37(16) ?
    N6 C7 C8 . . 125.63(16) ?
    C7 C8 C9 . . 117.90(16) ?
    C7 C8 C12 . . 122.85(17) ?
    C9 C8 C12 . . 119.12(15) ?
    O11 C9 N3 . . 117.86(16) ?
    O11 C9 C8 . . 127.47(16) ?
    N3 C9 C8 . . 114.66(15) ?
    C7 O10 H101 . . 113.1(17) ?
    C8 C12 C31 . . 116.73(16) ?
    C8 C12 H121 . . 108.5(14) ?
    C31 C12 H121 . . 107.9(14) ?
    C8 C12 H122 . . 109.0(14) ?
    C31 C12 H122 . . 108.6(14) ?
    H121 C12 H122 . . 105.4(19) ?
    C22 C21 C26 . . 118.77(18) ?
    C22 C21 N1 . . 118.71(18) ?
    C26 C21 N1 . . 122.50(17) ?
    C23 C22 C21 . . 120.8(2) ?
    C23 C22 H221 . . 117.5(16) ?
    C21 C22 H221 . . 121.6(16) ?
    C24 C23 C22 . . 119.7(2) ?
    C24 C23 H231 . . 120.6(19) ?
    C22 C23 H231 . . 119.7(19) ?
    C23 C24 C25 . . 120.6(2) ?
    C23 C24 Cl27 . . 119.78(17) ?
    C25 C24 Cl27 . . 119.62(18) ?
    C24 C25 C26 . . 120.2(2) ?
    C24 C25 H251 . . 120.1(17) ?
    C26 C25 H251 . . 119.6(17) ?
    C25 C26 C21 . . 120.0(2) ?
    C25 C26 H261 . . 118.3(18) ?
    C21 C26 H261 . . 121.7(18) ?
    C36 C31 C32 . . 116.41(19) ?
    C36 C31 C12 . . 123.18(17) ?
    C32 C31 C12 . . 120.40(18) ?
    C33 C32 C31 . . 122.6(2) ?
    C33 C32 Cl37 . . 117.77(19) ?
    C31 C32 Cl37 . . 119.65(16) ?
    C34 C33 C32 . . 119.8(2) ?
    C34 C33 H331 . . 122(2) ?
    C32 C33 H331 . . 118(2) ?
    C33 C34 C35 . . 119.5(2) ?
    C33 C34 H341 . . 121(2) ?
    C35 C34 H341 . . 120(2) ?
    C34 C35 C36 . . 120.1(3) ?
    C34 C35 H351 . . 122(2) ?
    C36 C35 H351 . . 118(2) ?
    C31 C36 C35 . . 121.7(2) ?
    C31 C36 H361 . . 119.5(19) ?
    C35 C36 H361 . . 118.8(19) ?
loop_
    _geom_torsion_atom_site_label_1
    _geom_torsion_atom_site_label_2
    _geom_torsion_atom_site_label_3
    _geom_torsion_atom_site_label_4
    _geom_torsion_site_symmetry_1
    _geom_torsion_site_symmetry_2
    _geom_torsion_site_symmetry_3
    _geom_torsion_site_symmetry_4
    _geom_torsion
    _geom_torsion_publ_flag
    C21 N1 C2 N6 . . . . -3.2(3) ?
    C5 N1 C2 N6 . . . . -175.39(19) ?
    C21 N1 C2 N3 . . . . 178.28(17) ?
    C5 N1 C2 N3 . . . . 6.0(2) ?
    N6 C2 N3 C9 . . . . -3.1(3) ?
    N1 C2 N3 C9 . . . . 175.46(16) ?
    N6 C2 N3 C4 . . . . -177.88(19) ?
    N1 C2 N3 C4 . . . . 0.7(2) ?
    C2 N3 C4 C5 . . . . -6.7(2) ?
    C9 N3 C4 C5 . . . . 178.73(18) ?
    C2 N1 C5 C4 . . . . -9.9(2) ?
    C21 N1 C5 C4 . . . . 177.28(18) ?
    N3 C4 C5 N1 . . . . 9.5(2) ?
    N3 C2 N6 C7 . . . . 0.4(3) ?
    N1 C2 N6 C7 . . . . -177.92(18) ?
    C2 N6 C7 O10 . . . . 179.17(15) ?
    C2 N6 C7 C8 . . . . 1.1(3) ?
    O10 C7 C8 C9 . . . . -178.03(16) ?
    N6 C7 C8 C9 . . . . -0.1(3) ?
    O10 C7 C8 C12 . . . . -2.3(3) ?
    N6 C7 C8 C12 . . . . 175.65(17) ?
    C2 N3 C9 O11 . . . . -175.20(17) ?
    C4 N3 C9 O11 . . . . -1.1(3) ?
    C2 N3 C9 C8 . . . . 3.9(2) ?
    C4 N3 C9 C8 . . . . 178.01(19) ?
    C7 C8 C9 O11 . . . . 176.67(18) ?
    C12 C8 C9 O11 . . . . 0.8(3) ?
    C7 C8 C9 N3 . . . . -2.4(2) ?
    C12 C8 C9 N3 . . . . -178.25(16) ?
    C7 C8 C12 C31 . . . . 116.6(2) ?
    C9 C8 C12 C31 . . . . -67.8(2) ?
    C2 N1 C21 C22 . . . . -164.0(2) ?
    C5 N1 C21 C22 . . . . 7.5(3) ?
    C2 N1 C21 C26 . . . . 17.6(3) ?
    C5 N1 C21 C26 . . . . -171.0(2) ?
    C26 C21 C22 C23 . . . . -0.9(3) ?
    N1 C21 C22 C23 . . . . -179.4(2) ?
    C21 C22 C23 C24 . . . . 0.3(4) ?
    C22 C23 C24 C25 . . . . 0.6(4) ?
    C22 C23 C24 Cl27 . . . . 179.68(18) ?
    C23 C24 C25 C26 . . . . -0.9(4) ?
    Cl27 C24 C25 C26 . . . . 180.0(2) ?
    C24 C25 C26 C21 . . . . 0.4(4) ?
    C22 C21 C26 C25 . . . . 0.6(3) ?
    N1 C21 C26 C25 . . . . 179.0(2) ?
    C8 C12 C31 C36 . . . . -12.0(3) ?
    C8 C12 C31 C32 . . . . 167.16(18) ?
    C36 C31 C32 C33 . . . . 0.3(3) ?
    C12 C31 C32 C33 . . . . -178.9(2) ?
    C36 C31 C32 Cl37 . . . . -178.73(17) ?
    C12 C31 C32 Cl37 . . . . 2.1(3) ?
    C31 C32 C33 C34 . . . . 0.4(4) ?
    Cl37 C32 C33 C34 . . . . 179.5(2) ?
    C32 C33 C34 C35 . . . . -1.2(4) ?
    C33 C34 C35 C36 . . . . 1.2(4) ?
    C32 C31 C36 C35 . . . . -0.3(3) ?
    C12 C31 C36 C35 . . . . 178.9(2) ?
    C34 C35 C36 C31 . . . . -0.5(4) ?
loop_
    _geom_hbond_atom_site_label_D
    _geom_hbond_atom_site_label_H
    _geom_hbond_atom_site_label_A
    _geom_hbond_site_symmetry_A
    _geom_hbond_distance_DH
    _geom_hbond_distance_HA
    _geom_hbond_distance_DA
    _geom_hbond_angle_DHA
    _geom_hbond_publ_flag
    C12 H122 O10 . 0.97(2) 2.41(2) 2.848(2) 106.5(17) y
    C26 H261 N6 . 0.90(2) 2.36(2) 2.918(3) 120.3(19) y
    O10 H101 O11 4_575 0.85(2) 1.80(2) 2.6418(18) 172(3) y
    C33 H331 Cl27 1_456 0.93(4) 2.81(4) 3.534(2) 135(3) y
data_global
_journal_date_recd_electronic     2010-09-22
_journal_date_accepted     2010-09-30
_journal_name_full     'Acta Crystallographica, Section E'
_journal_year     2010
_journal_volume     66
_journal_issue     11
_journal_page_first     o2742
_journal_page_last     o2743
_journal_paper_category     QO
_journal_coeditor_code     FJ2343
_publ_contact_author_name     'Matosiuk, Dariusz'
_publ_contact_author_address
;
Department of Synthesis and Chemical Technology of Pharmaceutical Substances
Medical Univerity
ul. Staszica 6
20-081 Lublin, Poland
;
_publ_contact_author_email     'darek.matosiuk@am.lublin.pl'
_publ_contact_author_fax     '48 815357355'
_publ_contact_author_phone     '48 815357355'
_publ_section_title
;\
6-(2-Chlorobenzyl)-1-(4-chlorophenyl)-7-hydroxy-2,3-dihydro-1<i>H</i>-\
imidazo[1,2-<i>a</i>]pyrimidin-5-one
;
loop_
    _publ_author_name
    _publ_author_footnote
    _publ_author_address
    'Wysocki, Waldemar' ?
;
Department of Chemistry
University of Podlasie
ul. 3 Maja 54
08-110 Siedlce, Poland
;
    'Matosiuk, Dariusz' .
;
Department of Synthesis and Chemical Technology of Pharmaceutical Substances
Medical University
ul. Staszica 6
20-081 Lublin, Poland
;
    'Rz\;adkowska, Marzena' .
;
Department of Synthesis and Chemical Technology of Pharmaceutical Substances
Medical University
ul. Staszica 6
20-081 Lublin, Poland
;
    'Karczmarzyk, Zbigniew' .
;
Department of Chemistry
University of Podlasie
ul. 3 Maja 54
08-110 Siedlce, Poland
;
    'Urba\'nczyk-Lipkowska, Zofia' .
;
Institute of Organic Chemistry, Polish Academy of Sciences, ul. Kasprzaka 44/52,
01-224 Warsaw 42, POB 58, Poland
;
    'Kalicki, Przemys\/law' .
;
Institute of Organic Chemistry, Polish Academy of Sciences, ul. Kasprzaka 44/52,
01-224 Warsaw 42, POB 58, Poland
;
