# Supplementary material for: 6-(2-Chloro­benz­yl)-1-(4-chloro­phen­yl)-7-hy­droxy-2,3-dihydro-1H-imidazo[1,2-a]pyrimidin-5-one
Source: Acta Crystallogr Sect E Struct Rep Online. 2010 Oct 9;66(Pt 11):o2742–3. doi: 10.1107/S160053681003919X (PMC3009369; doi:10.1107/S160053681003919X)
Supplement: Supplementary file 2 [file e-66-o2742-Isup2.hkl]

#
# h,k,l, Fc-squared, Fo-squared, sigma(Fo-squared) and status flag
#
data_I
_shelx_title ' dm4_02 in P 21/c'
_shelx_refln_list_code          4
_shelx_F_calc_maximum      246.95
_exptl_crystal_F_000       800.00
_reflns_d_resolution_high  0.8328
 
loop_
 _symmetry_equiv_pos_as_xyz
 'x, y, z'
 '-x, y+1/2, -z+1/2'
 '-x, -y, -z'
 'x, -y-1/2, z-1/2'
 
_cell_length_a    11.4521
_cell_length_b    12.8287
_cell_length_c    11.7255
_cell_angle_alpha  90.000
_cell_angle_beta   96.283
_cell_angle_gamma  90.000
 
_shelx_F_squared_multiplier     1.000
 
loop_
 _refln_index_h
 _refln_index_k
 _refln_index_l
 _refln_F_squared_calc
 _refln_F_squared_meas
 _refln_F_squared_sigma
 _refln_observed_status
   1   0   0     2147.22     1986.15     48.52 o
   2   0   0      841.72      841.95     24.19 o
   3   0   0    11295.04    10576.13    518.50 o
   4   0   0     4919.02     4987.02    172.33 o
   5   0   0     1938.93     2080.48     73.49 o
   6   0   0      489.53      531.55     21.25 o
   7   0   0      873.07      884.65     32.38 o
   8   0   0       36.61       26.95      3.69 o
   9   0   0      828.78      850.82     25.65 o
  10   0   0       62.95       58.48      4.75 o
  11   0   0        0.08        0.30      2.00 o
  12   0   0       95.98       97.27      5.49 o
  13   0   0       22.46       17.72      2.65 o
   1   1   0     1372.11     1441.54     26.53 o
   2   1   0      215.23      224.41      4.31 o
   3   1   0       27.97       21.32      1.22 o
   4   1   0     1996.38     2077.42     59.53 o
   5   1   0       29.72       28.87      2.13 o
   6   1   0       64.61       74.05      3.96 o
   7   1   0      912.71      868.73     21.13 o
   8   1   0      286.05      264.79      8.49 o
   9   1   0        1.54        1.93      1.45 o
  10   1   0       55.67       63.26      3.47 o
  11   1   0       79.58       82.97      3.59 o
  12   1   0        7.75       10.62      2.24 o
  13   1   0       17.19       15.62      2.27 o
   0   2   0     3541.12     3749.42    157.14 o
   1   2   0     3703.29     3727.86     73.95 o
   2   2   0     1998.12     1939.79     33.53 o
   3   2   0      561.16      601.52     17.80 o
   4   2   0        6.68        7.10      0.95 o
   5   2   0     1460.87     1572.79     39.70 o
   6   2   0       41.00       45.96      2.94 o
   7   2   0        5.14        4.65      1.18 o
   8   2   0      242.59      263.51      6.92 o
   9   2   0        4.05        4.79      1.38 o
  10   2   0      118.78      136.16      4.46 o
  11   2   0      221.22      229.65      5.94 o
  12   2   0        3.66        2.34      1.52 o
  13   2   0      122.66      130.18      5.49 o
   1   3   0     8011.30     8054.44    212.79 o
   2   3   0      522.50      473.44     10.73 o
   3   3   0     2596.39     2460.88     49.11 o
   4   3   0      196.78      187.73      5.00 o
   5   3   0      509.45      537.92     14.60 o
   6   3   0      407.28      440.01     12.90 o
   7   3   0      474.29      420.73      8.41 o
   8   3   0       72.44       74.66      3.29 o
   9   3   0       87.60      102.54      4.66 o
  10   3   0      326.48      322.81      7.73 o
  11   3   0      136.82      135.03      4.72 o
  12   3   0      173.83      178.37      7.99 o
  13   3   0        0.71        2.57      1.59 o
   0   4   0     5838.87     5392.00    226.07 o
   1   4   0      467.16      460.86     11.04 o
   2   4   0      119.68      131.15      3.68 o
   3   4   0      289.88      296.45      8.19 o
   4   4   0      947.90      842.07     25.15 o
   5   4   0      809.61      738.51     24.48 o
   6   4   0       79.10       96.32      6.81 o
   7   4   0        2.96        3.81      1.87 o
   8   4   0       22.65       24.06      2.50 o
   9   4   0     1571.39     1618.25     35.67 o
  10   4   0      237.67      231.97      7.44 o
  11   4   0        6.58        5.85      1.91 o
  12   4   0        2.95        0.03      1.50 o
  13   4   0       10.17       12.26      2.76 o
   1   5   0      154.52      156.86      4.93 o
   2   5   0      288.91      251.22      9.72 o
   3   5   0     1744.68     1640.37     82.16 o
   4   5   0      506.19      499.43     19.06 o
   5   5   0      170.47      184.04      8.71 o
   6   5   0        1.42        0.13      1.68 o
   7   5   0      653.08      629.29     17.28 o
   8   5   0        3.16        3.30      1.94 o
   9   5   0      789.22      798.81     19.26 o
  10   5   0       55.15       49.82      3.88 o
  11   5   0        7.90        9.88      2.33 o
  12   5   0       63.63       64.78      3.71 o
   0   6   0       76.61       59.55      5.51 o
   1   6   0      143.11      136.76      5.85 o
   2   6   0      193.41      210.08     11.58 o
   5   6   0      240.63      203.46     14.89 o
   6   6   0       47.99       44.04      4.53 o
   7   6   0      300.81      273.56      9.22 o
   8   6   0      436.75      407.17     14.52 o
   9   6   0      124.96      122.20      7.32 o
  10   6   0        0.11       -0.19      1.82 o
  11   6   0        4.36        0.92      1.71 o
  12   6   0       57.36       50.43      5.52 o
   1   7   0      739.67      766.45     24.95 o
   2   7   0      392.48      462.06     23.16 o
   3   7   0      512.29      503.24     16.07 o
   4   7   0      542.27      499.28     13.26 o
   5   7   0       29.01       35.46      3.23 o
   6   7   0       42.26       50.06      4.56 o
   7   7   0      678.04      651.28     32.38 o
   8   7   0       16.68       16.39      3.18 o
   9   7   0       58.26       58.83      4.98 o
  10   7   0        5.06        4.85      2.90 o
  11   7   0        0.27       -1.16      1.86 o
  12   7   0       41.18       35.98      3.51 o
   0   8   0     1765.03     1705.29     35.77 o
   1   8   0       36.21       37.94      1.76 o
   2   8   0        0.05        1.91      0.89 o
   3   8   0      611.55      561.84      9.78 o
   4   8   0      534.32      542.51      9.51 o
   5   8   0       86.07       87.22      4.30 o
   6   8   0      667.02      658.57     35.53 o
   7   8   0      186.46      179.17      8.58 o
   8   8   0       24.58       23.28      4.24 o
   9   8   0       67.09       68.79      7.44 o
  10   8   0       37.84       37.44      4.67 o
  11   8   0        3.53        4.41      2.34 o
   1   9   0      186.73      181.31      3.78 o
   2   9   0       41.67       42.28      1.94 o
   3   9   0      627.51      637.26     11.07 o
   4   9   0       45.07       46.91      2.54 o
   5   9   0       97.67      103.37      5.01 o
   6   9   0      160.51      156.57      6.46 o
   7   9   0      124.18      114.73      6.18 o
   8   9   0        9.52       10.92      2.96 o
   9   9   0       10.33        9.28      3.49 o
  10   9   0        5.65        5.77      3.86 o
  11   9   0        7.95        4.96      2.76 o
   0  10   0       52.78       54.74      4.19 o
   1  10   0      868.84      898.95     13.73 o
   2  10   0      237.42      263.68      5.61 o
   3  10   0       44.29       47.63      2.54 o
   4  10   0     1157.16     1210.35     20.48 o
   5  10   0       10.61        7.01      1.94 o
   6  10   0      381.22      412.37     13.27 o
   7  10   0       14.32       13.31      2.35 o
   8  10   0       49.50       52.92      3.77 o
   9  10   0       68.31       63.49      5.33 o
  10  10   0        0.79       -1.65      2.48 o
   1  11   0       29.24       41.28      2.25 o
   2  11   0      147.74      159.73      4.82 o
   3  11   0      122.02      154.32      4.70 o
   4  11   0        0.94        4.11      1.61 o
   5  11   0       29.82       30.77      3.15 o
   6  11   0       52.18       54.53      3.37 o
   7  11   0        0.08        1.40      1.96 o
   8  11   0       19.64       16.32      3.18 o
   9  11   0        0.04        0.03      1.68 o
   0  12   0       90.29      140.31      6.45 o
   1  12   0       15.83       20.75      1.98 o
   2  12   0        4.87        4.38      1.52 o
   3  12   0      166.20      197.30      5.08 o
   4  12   0        0.49       -0.40      2.00 o
   5  12   0        0.57        3.07      1.95 o
   6  12   0        0.01        0.00      1.74 o
   7  12   0       26.57       23.27      2.96 o
   8  12   0        1.21        3.03      2.34 o
   1  13   0        9.51       13.31      1.86 o
   2  13   0       28.67       32.47      2.32 o
   3  13   0      254.74      294.16      8.00 o
   4  13   0       22.97       22.26      2.74 o
   5  13   0        2.66        4.67      2.05 o
   6  13   0        3.56        4.41      2.34 o
   7  13   0        3.30        3.31      3.31 o
   0  14   0        0.25       -1.38      2.18 o
   1  14   0        1.02       -0.80      1.56 o
   2  14   0       16.91       18.54      4.10 o
   3  14   0       11.77       10.61      2.75 o
   4  14   0        0.69        2.76      1.93 o
   5  14   0       26.09       18.86      2.96 o
   1  15   0        1.08        3.17      1.91 o
   2  15   0        1.16        1.94      2.11 o
 -13   1   1        0.29       -1.39      1.29 o
 -12   1   1        5.91        7.02      1.56 o
 -11   1   1       18.05       22.79      2.28 o
 -10   1   1      232.78      237.77      6.80 o
  -9   1   1        9.23        8.48      1.68 o
  -8   1   1       16.68       12.84      1.91 o
  -7   1   1     1119.97     1053.95     20.38 o
  -6   1   1      373.85      322.77      9.78 o
  -5   1   1     2481.49     2394.01     59.62 o
  -4   1   1     2083.70     2083.67     51.76 o
  -3   1   1        0.14        1.00      0.64 o
  -2   1   1        5.91        6.26      0.51 o
  -1   1   1      472.79      476.28      8.38 o
   0   1   1      516.86      515.93      7.77 o
   1   1   1     6262.08     6379.50    117.62 o
   2   1   1      375.98      415.81      7.65 o
   3   1   1     7104.11     6955.99    171.43 o
   4   1   1      174.79      181.81      5.72 o
   5   1   1      804.90      864.23     22.61 o
   6   1   1       14.49       16.21      1.78 o
   7   1   1     1343.19     1329.48     26.58 o
   8   1   1       67.18       65.91      3.41 o
   9   1   1        0.56        2.19      1.38 o
  10   1   1       76.92       80.23      3.97 o
  11   1   1      173.27      183.30      5.16 o
  12   1   1        4.25        3.55      1.39 o
  13   1   1      142.66      133.20      6.59 o
 -13   2   1      100.60       94.21      4.99 o
 -12   2   1      101.60      102.21      5.00 o
 -11   2   1      123.45      135.62      6.33 o
 -10   2   1      170.37      178.82      5.48 o
  -9   2   1      234.67      224.45      6.32 o
  -8   2   1     1124.31     1043.58     23.50 o
  -7   2   1      422.58      405.26     10.33 o
  -6   2   1        8.21        2.97      1.75 o
  -5   2   1      321.72      280.84      8.40 o
  -4   2   1     1868.94     1837.55     48.10 o
  -3   2   1      127.34      133.15      4.16 o
  -2   2   1     1514.29     1425.34     24.73 o
  -1   2   1      825.04      876.33     17.56 o
   0   2   1     2420.70     2524.11     41.69 o
   1   2   1    10293.44    10198.70    174.69 o
   2   2   1    60981.98    52067.63   1162.43 o
   3   2   1     1440.22     1452.05     52.80 o
   4   2   1     3753.71     3742.22     94.13 o
   5   2   1      164.35      189.01      6.20 o
   6   2   1      267.52      243.77      7.85 o
   7   2   1      311.72      284.01      6.69 o
   8   2   1      279.52      290.25      7.41 o
   9   2   1      182.74      176.67      6.70 o
  10   2   1       16.45       18.02      1.87 o
  11   2   1      582.86      635.17     12.91 o
  12   2   1       40.42       42.10      3.18 o
  13   2   1        6.22        6.38      1.88 o
 -13   3   1        0.59        0.18      1.73 o
 -12   3   1       54.26       49.32      3.03 o
 -11   3   1       50.13       55.80      3.26 o
 -10   3   1      394.41      418.03      9.96 o
  -9   3   1       30.92       28.17      2.12 o
  -8   3   1       13.07       11.59      1.77 o
  -7   3   1     1247.45     1147.62     21.63 o
  -6   3   1     1544.00     1405.85     35.97 o
  -5   3   1     7855.97     8219.58    200.29 o
  -4   3   1      294.26      307.50      7.63 o
  -3   3   1     1999.74     2023.30     44.58 o
  -2   3   1     2754.09     2587.89     51.47 o
  -1   3   1     5985.94     6067.25    108.40 o
   0   3   1      199.99      222.81      4.56 o
   1   3   1     7284.40     7495.12    143.72 o
   2   3   1    20596.43    20059.71    433.55 o
   3   3   1      795.38      845.73     18.98 o
   4   3   1      315.17      294.63      8.46 o
   5   3   1      835.68      761.76     20.12 o
   6   3   1       77.23       73.80      4.20 o
   7   3   1      345.10      310.64      7.70 o
   8   3   1      222.03      227.60      5.83 o
   9   3   1       13.67       14.43      1.81 o
  10   3   1       81.98       92.91      4.42 o
  11   3   1       11.61       14.35      2.25 o
  12   3   1        1.11        0.10      1.71 o
  13   3   1       39.36       42.65      5.51 o
 -13   4   1       38.85       34.22      3.51 o
 -12   4   1        0.87        1.44      1.57 o
 -11   4   1        5.12        6.09      1.82 o
 -10   4   1       38.08       31.59      2.78 o
  -9   4   1       47.97       58.13      3.40 o
  -8   4   1        1.01        2.44      1.56 o
  -7   4   1        0.36        0.53      1.36 o
  -6   4   1      101.34      117.64      7.54 o
  -5   4   1       17.95       22.09      2.74 o
  -4   4   1      315.13      319.11     10.50 o
  -3   4   1      808.97      879.46     22.19 o
  -2   4   1      352.84      367.74      9.49 o
  -1   4   1       11.55       14.42      0.62 o
   0   4   1     3389.90     3429.77     64.54 o
   1   4   1      252.54      286.02      5.91 o
   2   4   1      103.04      123.05      3.14 o
   3   4   1      862.27      883.34     22.32 o
   4   4   1       45.13       46.06      3.07 o
   5   4   1      774.15      761.62     23.55 o
   6   4   1        0.52        0.75      1.29 o
   7   4   1      297.13      274.62      7.66 o
   8   4   1       46.88       49.61      3.18 o
   9   4   1      173.12      194.47      6.65 o
  10   4   1       61.36       62.56      4.07 o
  11   4   1      216.45      230.25      7.19 o
  12   4   1       17.32       16.98      1.91 o
 -12   5   1        0.02        0.08      1.57 o
 -11   5   1        3.57        3.34      2.48 o
 -10   5   1      546.54      525.24     15.22 o
  -9   5   1       24.76       27.43      2.76 o
  -8   5   1       31.42       30.55      3.16 o
  -7   5   1      330.40      303.09      9.83 o
  -6   5   1       76.92       89.40     14.06 o
  -5   5   1      179.23      138.39      8.00 o
  -4   5   1     1042.23     1053.37     38.19 o
  -3   5   1      826.39      834.74     29.99 o
  -2   5   1     1063.11     1125.38     56.79 o
  -1   5   1     3693.63     3657.07     82.32 o
   0   5   1      164.34      168.55      3.64 o
   1   5   1       69.40       93.02      2.61 o
   2   5   1      825.07      833.15     39.42 o
   3   5   1       59.17       98.15      7.72 o
   4   5   1     2280.60     2128.67     74.85 o
   5   5   1      269.06      242.06     16.54 o
   6   5   1      207.24      181.90      6.11 o
   7   5   1       40.73       47.12      3.66 o
   8   5   1      110.37      116.07      7.25 o
   9   5   1        1.67        0.60      1.90 o
  10   5   1       64.45       69.42      4.47 o
  11   5   1      145.47      154.36      5.46 o
  12   5   1        0.54       -0.14      1.43 o
 -12   6   1       11.89       12.49      2.32 o
 -11   6   1       68.33       65.94      4.78 o
 -10   6   1      170.91      155.04     22.33 o
  -9   6   1        6.68        3.18      2.05 o
  -8   6   1      295.22      284.08     10.91 o
  -7   6   1      120.77      122.29      6.89 o
  -6   6   1      285.88      245.88      8.99 o
  -5   6   1      229.67      184.71     13.78 o
  -2   6   1      247.59      232.13     12.68 o
  -1   6   1      144.73      165.82     11.30 o
   0   6   1      278.94      290.13     10.53 o
   1   6   1      598.46      637.13     20.66 o
   2   6   1     1095.76     1227.94     54.04 o
   4   6   1      275.46      232.13     14.34 o
   5   6   1      530.15      456.65     15.07 o
   6   6   1      164.40      152.21      6.95 o
   7   6   1       30.51       27.97      3.29 o
   8   6   1       89.11       88.67      7.64 o
   9   6   1      223.48      241.63     10.18 o
  10   6   1       71.91       64.46      3.82 o
  11   6   1       11.89       12.23      1.85 o
  12   6   1       20.86       17.92      3.86 o
 -12   7   1        2.69        3.31      2.76 o
 -11   7   1       34.97       40.50      3.79 o
 -10   7   1      240.12      259.70     18.20 o
  -9   7   1      325.04      384.87     24.81 o
  -8   7   1      230.10      240.99     12.07 o
  -7   7   1     1254.42     1196.00    114.69 o
  -6   7   1      177.77      158.68      9.25 o
  -5   7   1       52.23       51.26      3.36 o
  -4   7   1       99.36      105.21      5.92 o
  -3   7   1       22.39       21.54      2.43 o
  -2   7   1     2030.70     2155.37     93.74 o
   0   7   1      223.63      240.04      9.36 o
   1   7   1     1251.16     1376.11     43.08 o
   2   7   1       98.64      101.45      7.72 o
   3   7   1     1820.37     1844.92     48.85 o
   4   7   1     1122.37     1045.35     19.90 o
   5   7   1       53.13       44.63      3.70 o
   6   7   1      138.59      128.01      6.69 o
   7   7   1        9.17        8.13      2.48 o
   8   7   1      403.65      417.22     14.01 o
   9   7   1       16.02       24.18      3.39 o
  10   7   1        6.43        3.37      2.11 o
  11   7   1       11.67        7.07      2.07 o
 -11   8   1        2.54        2.03      1.78 o
 -10   8   1        2.23        0.25      2.51 o
  -9   8   1        0.24       -1.10      3.31 o
  -8   8   1        0.28        2.32      2.90 o
  -7   8   1      167.54      179.45     13.51 o
  -6   8   1      743.78      689.78     19.00 o
  -5   8   1      331.49      295.52      7.31 o
  -4   8   1      120.13      110.29      3.47 o
  -3   8   1      572.60      567.18      9.79 o
  -2   8   1      479.79      415.81      6.57 o
  -1   8   1       76.36       75.41      2.42 o
   0   8   1     1447.60     1508.60     19.32 o
   1   8   1       17.08       12.76      1.16 o
   2   8   1       46.08       41.06      1.73 o
   3   8   1      555.22      492.80      8.00 o
   4   8   1       56.59       60.09      2.62 o
   5   8   1       52.61       49.55      4.66 o
   6   8   1     1088.69     1019.99     30.84 o
   7   8   1        3.70        1.80      2.64 o
   8   8   1        4.22        6.11      2.64 o
   9   8   1        0.51       -0.32      2.24 o
  10   8   1       10.87       11.85      2.43 o
  11   8   1        3.83        1.10      3.03 o
 -11   9   1       19.83        6.62      2.76 o
 -10   9   1        2.19        1.93      2.34 o
  -9   9   1        0.25        1.65      2.51 o
  -8   9   1       11.79       10.31      2.96 o
  -7   9   1       64.08       65.77      5.34 o
  -6   9   1      109.11      105.48      5.97 o
  -5   9   1      557.49      567.85     17.55 o
  -4   9   1       58.34       61.56      2.90 o
  -3   9   1      124.74      132.91      3.94 o
  -2   9   1       63.96       67.92      2.58 o
  -1   9   1      146.54      186.32      3.88 o
   0   9   1        8.45        8.70      1.10 o
   1   9   1      385.13      397.59      6.52 o
   2   9   1        3.56        3.76      1.04 o
   3   9   1       78.62       77.91      2.88 o
   4   9   1      561.31      514.38      9.35 o
   5   9   1       12.08       11.34      2.40 o
   6   9   1      120.51      128.49      7.56 o
   7   9   1        2.91        5.69      2.24 o
   8   9   1        0.68        0.59      2.02 o
   9   9   1       77.33       79.00      5.17 o
  10   9   1       19.33       16.21      2.32 o
 -10  10   1       10.38        8.00      2.00 o
  -9  10   1       69.99       68.13      4.56 o
  -8  10   1        1.20        1.40      1.96 o
  -7  10   1       17.57       17.58      3.18 o
  -6  10   1      121.01      122.38      5.16 o
  -5  10   1      160.58      190.22      5.98 o
  -4  10   1      457.22      447.71      9.02 o
  -3  10   1       22.96       28.10      2.04 o
  -2  10   1       14.30       21.35      1.88 o
  -1  10   1       28.41       38.46      2.07 o
   0  10   1       96.54       93.40      3.12 o
   1  10   1      151.35      165.93      4.16 o
   2  10   1       88.59       99.83      3.44 o
   3  10   1      100.44      102.32      3.65 o
   4  10   1      294.98      302.84      6.42 o
   5  10   1      175.31      191.90      6.21 o
   6  10   1       16.31       17.94      2.48 o
   7  10   1        1.02        1.89      1.86 o
   8  10   1       72.27       61.23      3.99 o
   9  10   1        8.36        7.86      1.93 o
  10  10   1        1.73       -0.61      1.72 o
  -9  11   1       37.99       40.80      4.08 o
  -8  11   1        3.08        2.64      2.24 o
  -7  11   1       25.06       22.78      2.82 o
  -6  11   1        0.74        0.64      1.90 o
  -5  11   1       85.70       99.89      4.86 o
  -4  11   1        0.19        1.39      1.45 o
  -3  11   1       22.49       24.76      2.05 o
  -2  11   1      254.08      272.33      6.09 o
  -1  11   1      864.00     1006.50     16.83 o
   0  11   1      184.39      214.34      4.84 o
   1  11   1       60.43       67.67      2.79 o
   2  11   1       38.41       47.36      2.53 o
   3  11   1      135.72      162.48      4.85 o
   4  11   1      132.70      157.74      5.55 o
   5  11   1      179.74      176.68      6.95 o
   6  11   1      122.91      125.54      7.21 o
   7  11   1       80.43       87.18      7.56 o
   8  11   1       62.24       67.18      5.83 o
   9  11   1       11.14        9.72      2.34 o
  -8  12   1        0.33        1.99      2.51 o
  -7  12   1        3.18       -0.09      2.11 o
  -6  12   1       14.26       11.13      2.63 o
  -5  12   1       66.05       71.73      4.21 o
  -4  12   1        2.46        3.18      1.87 o
  -3  12   1        1.59        0.13      1.44 o
  -2  12   1       38.71       44.87      2.56 o
  -1  12   1      148.65      166.67      5.13 o
   0  12   1       67.29       75.22      3.28 o
   1  12   1      185.04      216.97      5.54 o
   2  12   1       85.56       96.04      4.87 o
   3  12   1      271.05      282.16      6.83 o
   4  12   1        2.26        1.84      2.00 o
   5  12   1        0.32        0.15      2.13 o
   6  12   1       36.93       30.36      3.16 o
   7  12   1       35.18       27.00      2.66 o
   8  12   1       57.28       52.93      6.07 o
  -7  13   1       25.23       28.67      4.96 o
  -6  13   1       28.54       22.43      3.16 o
  -5  13   1        1.53        0.57      1.77 o
  -4  13   1       10.32        8.03      2.10 o
  -3  13   1       91.68       92.98      3.80 o
  -2  13   1       34.69       31.77      2.34 o
  -1  13   1        7.11        1.66      1.47 o
   0  13   1        1.79        1.30      1.68 o
   1  13   1       87.22       94.84      4.53 o
   2  13   1       21.40       17.80      1.97 o
   3  13   1        3.50        1.95      1.76 o
   4  13   1        0.13       -0.44      1.99 o
   5  13   1        3.65        3.06      1.99 o
   6  13   1        7.09        4.59      2.23 o
  -5  14   1        1.46        2.63      2.51 o
  -4  14   1       11.22       13.47      2.27 o
  -3  14   1        0.17        0.41      1.93 o
  -2  14   1        0.74        0.62      1.64 o
  -1  14   1       64.17       58.11      3.33 o
   0  14   1       19.09       22.31      2.20 o
   1  14   1       46.71       51.32      3.62 o
   2  14   1       29.11       24.92      2.88 o
   3  14   1        0.71        1.94      2.32 o
   4  14   1        2.33        3.17      2.18 o
   5  14   1        9.90        5.79      2.73 o
  -2  15   1       12.05       13.60      3.60 o
  -1  15   1       40.89       54.25      4.02 o
   0  15   1       10.46       15.02      2.42 o
   1  15   1       31.32       29.60      3.04 o
   2  15   1       10.80        7.17      2.73 o
 -13   0   2        5.02        3.79      1.68 o
 -12   0   2      166.61      202.80      8.12 o
 -11   0   2     1512.49     1625.08     46.08 o
 -10   0   2      514.90      521.85     17.26 o
  -9   0   2     1221.57     1204.80     42.11 o
  -8   0   2     1953.08     1889.60     89.32 o
  -7   0   2       12.28       19.96      2.55 o
  -6   0   2     4060.72     4371.69    152.64 o
  -5   0   2      383.10      372.19     15.21 o
  -4   0   2      227.56      298.07     12.09 o
  -3   0   2     5863.31     6126.71    210.93 o
  -2   0   2     5081.01     5005.62    164.03 o
  -1   0   2    14991.37    14590.81    407.48 o
   0   0   2       12.76       14.70      2.25 o
   1   0   2     5433.93     5306.27    128.75 o
   2   0   2     6946.60     6863.94    281.34 o
   3   0   2    13071.84    13850.52    475.27 o
   4   0   2     1819.17     1774.91     89.32 o
   5   0   2       41.99       33.42      3.51 o
   6   0   2     3909.35     3896.18    136.66 o
   7   0   2     2453.94     2229.05     61.25 o
   8   0   2       89.13       96.38      5.87 o
   9   0   2        0.03        0.74      1.91 o
  10   0   2      366.31      404.13     16.50 o
  11   0   2      178.72      179.45     12.41 o
  12   0   2      213.77      230.81     19.31 o
  13   0   2        0.97       -1.10      2.76 o
 -13   1   2       70.65       65.71      3.04 o
 -12   1   2        1.01        1.07      1.53 o
 -11   1   2      168.78      191.20      5.82 o
 -10   1   2       91.32       97.82      4.25 o
  -9   1   2       78.04       84.66      4.23 o
  -8   1   2     1146.40     1095.10     27.14 o
  -7   1   2        7.58        6.21      1.55 o
  -6   1   2     4812.72     5078.62    144.42 o
  -5   1   2      615.00      678.90     19.18 o
  -4   1   2      930.23      939.88     24.05 o
  -3   1   2     1727.53     1679.17     43.28 o
  -2   1   2     1308.09     1218.89     32.35 o
  -1   1   2      856.67      891.67     15.60 o
   0   1   2     3579.97     3519.27     52.26 o
   1   1   2     6232.82     6189.37     98.27 o
   2   1   2      413.08      405.72      8.63 o
   3   1   2     7262.86     7621.05    185.40 o
   4   1   2     1442.81     1406.33     41.07 o
   5   1   2      586.10      592.42     18.89 o
   6   1   2      189.06      178.72      6.47 o
   7   1   2      290.48      281.92      7.15 o
   8   1   2        0.03        0.28      1.30 o
   9   1   2      408.96      401.98      9.06 o
  10   1   2      101.47      118.98      4.82 o
  11   1   2       40.85       41.15      4.46 o
  12   1   2       67.92       71.78      3.20 o
  13   1   2      117.78       96.49      8.27 o
 -13   2   2        0.82        0.93      1.27 o
 -12   2   2        2.07        4.32      1.61 o
 -11   2   2       67.05       70.07      3.24 o
 -10   2   2      288.49      296.09      7.82 o
  -9   2   2       98.63       93.60      4.10 o
  -8   2   2       24.85       28.23      2.25 o
  -7   2   2       16.06       21.32      1.77 o
  -6   2   2        4.04        7.09      1.50 o
  -5   2   2      697.77      735.84     19.57 o
  -4   2   2      223.33      269.72     12.79 o
  -3   2   2       34.42       44.47      1.80 o
  -2   2   2      818.77      858.95     16.79 o
  -1   2   2      376.13      405.70      7.28 o
   0   2   2      126.23      124.25      2.16 o
   1   2   2       29.49       32.65      1.01 o
   2   2   2    35685.01    34980.48    690.99 o
   3   2   2     1123.63     1146.29     25.69 o
   4   2   2       87.14       91.11      4.24 o
   5   2   2     1579.22     1759.43     44.52 o
   6   2   2      115.90      105.38      4.80 o
   7   2   2      373.77      366.09      8.72 o
   8   2   2       29.99       30.18      2.09 o
   9   2   2       45.05       49.34      2.64 o
  10   2   2       40.47       43.85      2.87 o
  11   2   2       12.94       11.70      2.22 o
  12   2   2      104.41       95.16      4.67 o
  13   2   2        2.06       -0.74      1.72 o
 -13   3   2        2.55        1.01      2.19 o
 -12   3   2       10.89       11.81      1.68 o
 -11   3   2       74.89       78.38      4.13 o
 -10   3   2       44.66       45.72      2.87 o
  -9   3   2       35.49       36.55      2.88 o
  -8   3   2       24.06       23.19      1.73 o
  -7   3   2      195.43      201.00      5.66 o
  -6   3   2       75.46       53.86      4.02 o
  -5   3   2      446.83      498.49     14.41 o
  -4   3   2       95.85      120.65      4.08 o
  -3   3   2       19.53       14.27      1.15 o
  -2   3   2      550.47      559.20     12.95 o
  -1   3   2     1767.86     1640.96     32.90 o
   0   3   2      617.92      643.45     10.94 o
   1   3   2     1672.30     1607.43     25.76 o
   2   3   2      151.05      145.65      3.44 o
   3   3   2     5844.44     5694.13    123.69 o
   4   3   2     1136.41     1271.83     37.03 o
   5   3   2      906.68      816.57     21.70 o
   6   3   2       35.76       30.24      2.31 o
   7   3   2      110.45      116.06      4.41 o
   8   3   2        0.07       -0.05      1.16 o
   9   3   2      104.72      105.79      3.90 o
  10   3   2        0.58        0.95      1.39 o
  11   3   2      414.49      443.27     12.99 o
  12   3   2       32.53       30.49      3.87 o
  13   3   2       60.31       41.91      5.51 o
 -13   4   2       13.90       12.61      3.03 o
 -12   4   2      107.11      103.88      5.63 o
 -11   4   2       15.89       19.19      2.26 o
 -10   4   2      180.64      189.21      6.36 o
  -9   4   2      251.98      223.60      8.06 o
  -8   4   2      270.81      261.22      7.84 o
  -7   4   2      535.32      444.81     11.43 o
  -6   4   2      230.67      163.57     10.75 o
  -5   4   2        1.90        5.15      1.59 o
  -4   4   2      521.20      528.36     16.55 o
  -3   4   2      373.43      293.80     12.10 o
  -2   4   2     8644.80     8374.45    277.79 o
  -1   4   2        5.91        7.15      0.44 o
   0   4   2       20.16       24.03      1.08 o
   1   4   2     1455.00     1331.86     30.59 o
   2   4   2      134.42      185.74      5.15 o
   3   4   2     5994.08     6024.63    169.36 o
   4   4   2       87.52      108.69      5.85 o
   5   4   2        0.45       -1.06      1.36 o
   6   4   2     1610.70     1455.89     27.36 o
   7   4   2      535.71      537.93     15.39 o
   8   4   2       39.98       41.86      3.32 o
   9   4   2       41.42       40.37      3.02 o
  10   4   2      522.16      508.02     13.24 o
  11   4   2        1.26        2.25      2.04 o
  12   4   2        0.30        0.38      2.07 o
 -12   5   2       14.34       16.21      3.95 o
 -11   5   2        5.76        7.82      2.43 o
 -10   5   2      334.99      325.91     10.25 o
  -9   5   2       17.73       25.23      4.74 o
  -8   5   2       58.00       55.82      3.99 o
  -7   5   2        3.16        3.31      2.11 o
  -6   5   2      683.47      611.33     19.26 o
  -5   5   2       35.51       53.09      9.65 o
  -4   5   2      608.01      499.97     19.27 o
  -3   5   2      794.68      866.07     31.16 o
  -2   5   2        0.82        2.21      1.65 o
  -1   5   2      483.51      456.06     13.12 o
   0   5   2     1957.93     1971.20     44.71 o
   1   5   2     7355.84     7616.72    170.47 o
   2   5   2       54.45       45.66      3.14 o
   3   5   2     3741.58     3714.69    183.06 o
   4   5   2     2669.63     2403.49    120.75 o
   5   5   2      806.42      707.48     22.25 o
   6   5   2        1.60        3.91      1.99 o
   7   5   2       13.96       11.78      2.79 o
   8   5   2      385.70      393.15     12.32 o
   9   5   2        1.23        1.30      1.72 o
  10   5   2       15.09       14.87      2.36 o
  11   5   2      125.04      119.67      4.87 o
  12   5   2       12.42        9.43      1.65 o
 -12   6   2        1.33        1.28      1.99 o
 -11   6   2       34.09       25.41      3.90 o
 -10   6   2        3.31       -0.58      2.18 o
  -9   6   2       32.48       28.77      4.47 o
  -8   6   2       89.91       77.95      7.59 o
  -7   6   2      488.63      467.12     18.33 o
  -6   6   2       10.75        8.78      2.64 o
  -5   6   2      343.04      295.38     18.03 o
  -4   6   2      412.51      449.93     26.47 o
  -2   6   2      101.70       99.25      7.17 o
  -1   6   2     1296.64     1338.76     59.00 o
   0   6   2        6.70       10.67      1.93 o
   1   6   2      104.42      120.07      5.46 o
   2   6   2      816.11      832.59     37.49 o
   3   6   2       46.72       42.46      4.96 o
   4   6   2      756.45      731.14     36.94 o
   5   6   2     1082.15     1022.17     26.38 o
   6   6   2        1.74        4.45      1.96 o
   7   6   2      136.57      148.30      7.29 o
   8   6   2       49.46       45.70      4.03 o
   9   6   2       38.65       43.99      6.17 o
  10   6   2       15.05       16.32      2.59 o
  11   6   2      112.01      120.93      6.64 o
  12   6   2       12.81        6.07      2.76 o
 -12   7   2       94.29       96.52      6.62 o
 -11   7   2       56.92       52.89      4.02 o
 -10   7   2        1.02        1.65      3.31 o
  -9   7   2      154.01      181.96     14.89 o
  -8   7   2       93.56       77.75     10.48 o
  -7   7   2        0.45        0.88      2.75 o
  -6   7   2       26.07       21.15     12.68 o
  -5   7   2        7.46        2.89      1.93 o
  -4   7   2      330.88      314.44      8.53 o
  -3   7   2        5.45        7.94      1.94 o
  -2   7   2      526.92      525.47     25.92 o
  -1   7   2      853.06      932.94     42.46 o
   0   7   2       75.48       75.82      4.68 o
   1   7   2       16.52       22.06      3.86 o
   2   7   2      237.97      242.36     10.11 o
   3   7   2      356.21      331.01      6.90 o
   4   7   2       44.11       46.17      3.06 o
   5   7   2      244.28      262.28      9.02 o
   6   7   2      118.96      112.51      6.23 o
   7   7   2        3.82        9.01      2.42 o
   8   7   2      185.45      196.40      8.91 o
   9   7   2       19.00       13.85      2.52 o
  10   7   2       47.41       43.73      3.87 o
  11   7   2        5.84        5.02      2.00 o
 -11   8   2      123.06      124.62     10.75 o
 -10   8   2        5.28        4.63      2.90 o
  -9   8   2       62.08       52.43      5.85 o
  -8   8   2      179.34      182.28     10.90 o
  -7   8   2      172.40      208.53     13.67 o
  -6   8   2       38.22       45.90      3.91 o
  -5   8   2      179.85      167.24      5.42 o
  -4   8   2       82.99       78.74      2.86 o
  -3   8   2      396.77      372.42      6.96 o
  -2   8   2      488.74      489.87      8.11 o
  -1   8   2       27.05       28.39      1.47 o
   0   8   2      469.23      482.39      7.07 o
   1   8   2     1851.05     1824.02     24.14 o
   2   8   2      230.89      232.92      4.28 o
   3   8   2      550.32      499.49      7.77 o
   4   8   2        0.02        0.43      1.38 o
   5   8   2       15.47       19.66      3.42 o
   6   8   2     1656.15     1730.10     49.83 o
   7   8   2      107.74      107.97      7.09 o
   8   8   2       74.36       89.66      6.12 o
   9   8   2       46.82       44.37      4.07 o
  10   8   2       25.78       35.04      3.24 o
  11   8   2        1.85        1.10      1.72 o
 -11   9   2       18.64       17.38      2.73 o
 -10   9   2       65.27       67.64      5.46 o
  -9   9   2        0.12       -2.76      2.24 o
  -8   9   2      100.19      104.91      8.38 o
  -7   9   2      226.69      226.83      9.76 o
  -6   9   2      596.81      572.43     21.62 o
  -5   9   2      325.71      323.23      8.01 o
  -4   9   2       43.66       45.65      2.62 o
  -3   9   2        7.91        9.66      1.43 o
  -2   9   2      119.94      123.78      3.76 o
  -1   9   2       12.62       11.26      1.23 o
   0   9   2        9.45       11.46      1.23 o
   1   9   2      373.54      387.55      6.41 o
   2   9   2      132.77      138.71      3.66 o
   3   9   2       68.65       66.21      2.68 o
   4   9   2      389.11      397.69      8.53 o
   5   9   2       64.93       59.52      3.96 o
   6   9   2       41.23       45.41      3.77 o
   7   9   2      177.26      209.86     10.58 o
   8   9   2        1.05        3.53      2.05 o
   9   9   2       15.18       12.31      2.55 o
  10   9   2       38.09       40.73      4.08 o
 -10  10   2        7.02        4.93      1.78 o
  -9  10   2       26.94       29.35      3.18 o
  -8  10   2       99.83      113.62      9.22 o
  -7  10   2      428.94      419.17     12.67 o
  -6  10   2       37.05       31.18      3.03 o
  -5  10   2      964.76      952.61     18.87 o
  -4  10   2      324.95      340.96      7.28 o
  -3  10   2      211.87      211.55      5.06 o
  -2  10   2      616.08      650.99     11.50 o
  -1  10   2      308.53      319.66      6.66 o
   0  10   2        4.47        4.41      1.19 o
   1  10   2        1.72        4.87      1.24 o
   2  10   2      434.27      456.31      8.28 o
   3  10   2       16.13       17.54      1.84 o
   4  10   2        5.78        3.55      1.61 o
   5  10   2      227.15      223.40      7.41 o
   6  10   2       66.33       63.18      4.07 o
   7  10   2       10.26        5.66      2.27 o
   8  10   2        1.24       -1.47      2.23 o
   9  10   2        7.73        6.66      1.86 o
  10  10   2        0.70        2.21      2.21 o
  -9  11   2        0.29       -1.25      1.53 o
  -8  11   2       36.15       34.98      5.92 o
  -7  11   2        4.59        3.72      2.21 o
  -6  11   2       10.11        4.93      2.40 o
  -5  11   2      233.21      235.60      7.78 o
  -4  11   2      395.65      426.04      8.69 o
  -3  11   2        0.35       -2.20      1.44 o
  -2  11   2        0.27       -0.13      1.39 o
  -1  11   2        1.38       -0.15      1.29 o
   0  11   2      358.75      376.90      7.22 o
   1  11   2        5.39        2.08      1.39 o
   2  11   2        5.49       10.57      1.69 o
   3  11   2       70.47       89.00      4.97 o
   4  11   2       59.85       52.45      3.45 o
   5  11   2       36.27       45.80      4.58 o
   6  11   2       19.26        9.37      2.46 o
   7  11   2       16.16       18.71      2.54 o
   8  11   2        0.10       -0.10      1.62 o
  -8  12   2        0.00        0.25      2.51 o
  -7  12   2       42.62       53.56      6.00 o
  -6  12   2        1.22        2.36      2.43 o
  -5  12   2        1.64        3.54      2.12 o
  -4  12   2       98.07      101.64      4.78 o
  -3  12   2      196.69      256.25      6.06 o
  -2  12   2       79.82       59.64      3.03 o
  -1  12   2       56.44       53.39      3.01 o
   0  12   2       28.33       33.75      2.37 o
   1  12   2        8.45        1.72      1.50 o
   2  12   2      125.07      174.78      5.36 o
   3  12   2       32.70       28.13      2.72 o
   4  12   2       52.79       53.36      5.33 o
   5  12   2        0.02       -2.21      2.23 o
   6  12   2        1.79        3.36      2.43 o
   7  12   2        1.12        2.73      2.00 o
  -7  13   2        2.78        6.62      3.86 o
  -6  13   2        0.15        0.42      2.18 o
  -5  13   2        0.48        6.88      2.60 o
  -4  13   2       16.26       11.38      2.09 o
  -3  13   2       36.67       34.22      2.25 o
  -2  13   2       59.78       55.54      2.85 o
  -1  13   2       62.43       74.80      3.25 o
   0  13   2       38.40       42.29      2.76 o
   1  13   2        2.11        6.08      1.86 o
   2  13   2      192.29      197.80      8.51 o
   3  13   2       38.36       36.67      3.03 o
   4  13   2        0.53       -1.75      2.88 o
   5  13   2       54.61       44.09      4.86 o
   6  13   2       22.58       20.93      2.87 o
  -5  14   2        2.67        2.21      3.31 o
  -4  14   2        5.29        3.89      2.24 o
  -3  14   2      143.48      154.29      7.16 o
  -2  14   2        6.53        5.85      1.61 o
  -1  14   2       15.17       11.39      1.98 o
   0  14   2       76.10       74.22      3.39 o
   1  14   2      191.37      215.05     30.88 o
   2  14   2       91.15       91.61     12.98 o
   3  14   2       86.34       70.55      5.81 o
   4  14   2       41.45       31.82      3.90 o
   5  14   2        9.39        4.96      3.31 o
  -1  15   2        0.10       -0.36      2.91 o
   0  15   2        0.11       -0.18      1.91 o
   1  15   2        0.14       -3.03      4.14 o
   2  15   2       41.59       32.50      6.07 o
 -13   1   3       12.18        9.37      1.56 o
 -12   1   3      361.46      375.65      8.86 o
 -11   1   3      183.08      192.07      5.82 o
 -10   1   3       95.76       96.73      4.37 o
  -9   1   3        8.10        5.29      2.55 o
  -8   1   3      822.36      780.15     20.31 o
  -7   1   3       79.51       70.57      3.40 o
  -6   1   3        8.27        6.75      1.57 o
  -5   1   3        1.52       -0.04      0.94 o
  -4   1   3     7614.38     7828.93    190.57 o
  -3   1   3     2077.92     2167.56     53.55 o
  -2   1   3       13.79       14.19      1.02 o
  -1   1   3      553.70      596.36     11.98 o
   0   1   3     7382.94     7338.52    131.39 o
   1   1   3     4153.47     4068.36    107.87 o
   2   1   3     5231.93     5451.90    132.68 o
   3   1   3     1283.44     1315.48     33.15 o
   4   1   3      131.99      119.89      5.41 o
   5   1   3     1484.93     1429.77     36.80 o
   6   1   3       24.56       19.84      1.90 o
   7   1   3      233.24      215.10      5.87 o
   8   1   3        0.07        0.87      1.30 o
   9   1   3        1.31        0.45      1.53 o
  10   1   3       55.71       61.04      3.73 o
  11   1   3       58.61       56.60      3.40 o
  12   1   3       39.69       38.53      2.81 o
  13   1   3       23.88       23.16      4.41 o
 -13   2   3       18.82       18.31      2.34 o
 -12   2   3       57.23       63.65      3.52 o
 -11   2   3      292.31      329.27      8.21 o
 -10   2   3        9.11       12.07      1.64 o
  -9   2   3      119.79      124.57      5.28 o
  -8   2   3       23.86       25.60      2.49 o
  -7   2   3     1057.31     1053.74     23.78 o
  -6   2   3       84.30       86.31      4.42 o
  -5   2   3      107.69      148.63      8.53 o
  -4   2   3     1691.37     1904.67     47.49 o
  -3   2   3       12.03        9.68      1.52 o
  -2   2   3     1432.00     1515.42     36.54 o
  -1   2   3      236.36      214.75      7.07 o
   0   2   3     5065.01     5086.87     90.95 o
   1   2   3     3107.68     3087.09     61.45 o
   2   2   3      212.00      210.79      5.47 o
   3   2   3      499.84      564.01     14.95 o
   4   2   3      547.36      479.36     13.30 o
   5   2   3     1264.16     1282.95     33.22 o
   6   2   3       30.97       28.61      2.42 o
   7   2   3      152.32      167.48      5.33 o
   8   2   3      177.09      182.17      5.67 o
   9   2   3      410.09      442.35     11.20 o
  10   2   3       84.29       94.21      4.25 o
  11   2   3       54.95       61.11      3.33 o
  12   2   3      119.30      104.96      9.45 o
 -13   3   3        1.66        1.93      1.38 o
 -12   3   3      214.77      211.26      8.71 o
 -11   3   3        4.35        4.57      1.78 o
 -10   3   3      171.39      182.57      6.31 o
  -9   3   3      243.78      240.89      6.71 o
  -8   3   3      427.93      440.97      9.03 o
  -7   3   3     1546.81     1454.97     28.96 o
  -6   3   3      258.92      247.09      9.75 o
  -5   3   3        4.00        0.38      0.97 o
  -4   3   3     9202.32     9624.43    233.92 o
  -3   3   3     6128.45     6110.48    147.33 o
  -2   3   3      352.54      353.38     10.00 o
  -1   3   3        0.95        1.10      0.45 o
   0   3   3      365.38      356.04      6.29 o
   1   3   3     8304.99     8237.40    179.71 o
   2   3   3      147.06      157.43      5.39 o
   3   3   3      213.01      223.60      6.68 o
   4   3   3        0.87        2.16      1.01 o
   5   3   3     5762.41     5504.49    135.16 o
   6   3   3      276.04      265.94      8.80 o
   7   3   3      137.08      135.68      4.63 o
   8   3   3       65.41       68.96      3.43 o
   9   3   3      121.31      130.84      4.66 o
  10   3   3        0.75       -1.55      1.49 o
  11   3   3        5.86        1.94      2.23 o
  12   3   3       88.09       75.55     11.70 o
 -13   4   3       12.47       11.58      4.14 o
 -12   4   3       12.46       14.16      1.86 o
 -11   4   3        6.54        3.78      1.91 o
 -10   4   3       37.14       39.80      3.49 o
  -9   4   3       68.20       82.57      5.49 o
  -8   4   3       81.55       79.48      4.80 o
  -7   4   3       25.48       22.81      2.58 o
  -6   4   3      183.66      185.02     10.47 o
  -5   4   3      104.80       78.31      4.66 o
  -4   4   3     1471.62     1756.54     50.83 o
  -3   4   3     1097.18     1189.29     34.70 o
  -2   4   3       27.76       27.51      1.62 o
  -1   4   3        1.24        1.72      0.78 o
   0   4   3       15.98       18.01      0.96 o
   1   4   3     2383.51     2525.22     50.39 o
   2   4   3      906.74      905.24     22.74 o
   3   4   3      336.44      315.41      8.80 o
   4   4   3     3672.63     3607.58    102.82 o
   5   4   3       23.67       34.14      3.18 o
   6   4   3        3.12        1.82      1.61 o
   7   4   3       10.46       13.63      2.44 o
   8   4   3       53.25       54.09      2.91 o
   9   4   3       42.31       48.29      3.27 o
  10   4   3       32.51       37.82      2.82 o
  11   4   3        7.60        5.47      1.87 o
  12   4   3        3.18        2.96      1.78 o
 -12   5   3       18.76       25.03      2.96 o
 -11   5   3        0.49        1.67      1.65 o
 -10   5   3       65.21       65.19      6.29 o
  -9   5   3        8.85        6.34      2.63 o
  -8   5   3        0.92        1.14      1.86 o
  -7   5   3      564.42      543.45     15.33 o
  -6   5   3      128.00      128.41      5.86 o
  -5   5   3      594.32      605.68     23.74 o
  -4   5   3       15.25        9.55      1.84 o
  -3   5   3     1506.69     1860.59     65.49 o
  -2   5   3     1245.43     1327.19     36.11 o
  -1   5   3      467.14      494.44     14.27 o
   0   5   3       97.11      121.04      4.93 o
   1   5   3     2349.64     2298.91     62.16 o
   2   5   3       36.71       27.27      2.00 o
   3   5   3     3105.51     3325.96    164.31 o
   4   5   3     2549.59     2486.75    125.16 o
   5   5   3     2476.51     2419.22     58.59 o
   6   5   3       14.34        8.81      2.33 o
   7   5   3      259.51      256.99      9.22 o
   8   5   3      278.34      307.14     12.35 o
   9   5   3      157.28      156.48      6.39 o
  10   5   3       55.57       59.42      3.70 o
  11   5   3        0.36        0.18      1.50 o
  12   5   3       12.50       12.20      2.51 o
 -12   6   3        0.29        2.52      1.78 o
 -11   6   3       71.87       78.03     11.58 o
 -10   6   3      140.51      133.03      7.18 o
  -9   6   3        8.26        7.56      2.71 o
  -8   6   3       19.49       17.50      2.79 o
  -7   6   3      907.74      861.96     26.69 o
  -6   6   3      139.95      152.23      7.42 o
  -5   6   3      134.02      122.09      6.57 o
  -3   6   3      485.84      500.66     24.26 o
  -2   6   3     1187.09     1207.53     53.48 o
  -1   6   3      305.80      377.70     18.75 o
   0   6   3     1003.26      938.98     48.80 o
   1   6   3        1.84        2.21      1.65 o
   2   6   3     3476.92     3695.94    157.14 o
   3   6   3      863.73      857.96     39.15 o
   4   6   3      226.16      206.52      7.29 o
   5   6   3      129.08      115.17      6.02 o
   6   6   3       51.94       59.24      4.59 o
   7   6   3      160.48      165.82      9.71 o
   8   6   3      664.79      746.80     20.71 o
   9   6   3        0.64       -0.06      1.78 o
  10   6   3       15.94       14.70      2.15 o
  11   6   3        5.99        5.86      1.62 o
 -12   7   3      210.89      214.49     13.78 o
 -11   7   3       38.28       34.74      3.28 o
 -10   7   3       61.41       64.22      6.62 o
  -9   7   3       62.70       59.00      8.82 o
  -8   7   3     1469.84     1280.79     48.85 o
  -7   7   3       22.94       18.28      3.07 o
  -6   7   3      223.14      232.53     15.11 o
  -5   7   3      302.88      293.53     11.11 o
  -4   7   3      335.80      275.68      6.58 o
  -3   7   3      950.84      857.35     24.14 o
  -2   7   3      119.35      128.10      7.24 o
  -1   7   3        3.52        0.55      2.21 o
   0   7   3     1351.61     1302.10     49.07 o
   1   7   3      360.08      319.80     16.54 o
   2   7   3      137.34      147.29      3.87 o
   3   7   3        1.87        2.56      1.43 o
   4   7   3       39.10       41.34      3.19 o
   5   7   3      724.23      738.21     20.38 o
   6   7   3     1390.95     1428.84     36.56 o
   7   7   3      107.73      115.82      6.44 o
   8   7   3       21.23       19.30      2.96 o
   9   7   3      124.33      129.74      6.30 o
  10   7   3        0.37        1.20      2.12 o
  11   7   3        0.01        0.18      1.59 o
 -11   8   3        0.97        0.00      2.76 o
 -10   8   3        8.38        7.46      2.90 o
  -9   8   3       89.21       82.50      6.99 o
  -8   8   3       55.48       47.99      4.66 o
  -7   8   3       57.39       47.71      6.43 o
  -6   8   3      117.19      127.46      7.50 o
  -5   8   3     1324.23     1258.04     31.83 o
  -4   8   3      152.58      127.42      4.94 o
  -3   8   3       16.06       13.60      1.53 o
  -2   8   3        4.25        7.52      1.39 o
  -1   8   3       81.36       85.26      2.61 o
   0   8   3        6.18        2.27      0.98 o
   1   8   3       78.56       63.61      2.34 o
   2   8   3       26.66       30.94      1.67 o
   3   8   3      210.92      221.67      5.91 o
   4   8   3      160.26      157.54      5.55 o
   5   8   3      246.37      247.45      9.02 o
   6   8   3      453.09      443.10     13.70 o
   7   8   3      178.47      201.61      9.22 o
   8   8   3        3.82        5.91      2.18 o
   9   8   3        6.02        4.14      1.93 o
  10   8   3        0.10       -0.18      1.59 o
 -11   9   3        1.32        1.10      2.21 o
 -10   9   3       11.60       12.76      2.90 o
  -9   9   3       77.50       63.99      6.89 o
  -8   9   3       88.75       83.84      5.73 o
  -7   9   3        5.52        5.23      2.51 o
  -6   9   3        8.57       11.83      3.06 o
  -5   9   3      224.44      221.36      8.39 o
  -4   9   3       48.06       59.06      2.97 o
  -3   9   3        1.00        1.41      1.24 o
  -2   9   3       70.26       79.79      3.09 o
  -1   9   3       75.95       69.56      2.88 o
   0   9   3      161.61      147.34      3.92 o
   1   9   3       17.36       12.79      1.58 o
   2   9   3      235.38      225.15      5.43 o
   3   9   3       54.31       62.78      3.29 o
   4   9   3       36.88       40.66      3.03 o
   5   9   3       13.96        6.50      2.40 o
   6   9   3       82.00       69.88      6.33 o
   7   9   3        0.50       -0.83      1.91 o
   8   9   3       71.91       71.95      4.40 o
   9   9   3        5.92        3.27      1.67 o
  10   9   3        1.13        0.18      1.59 o
 -10  10   3       18.78       18.76      2.73 o
  -9  10   3       40.38       43.92      3.60 o
  -8  10   3       55.94       62.37      5.33 o
  -7  10   3      117.89      128.60      6.27 o
  -6  10   3       10.25       14.00      2.76 o
  -5  10   3       88.35       85.44      5.35 o
  -4  10   3      162.78      176.64      5.22 o
  -3  10   3       21.61       25.04      2.24 o
  -2  10   3       33.82       46.84      2.57 o
  -1  10   3       71.66       98.71      3.69 o
   0  10   3       13.07       14.78      1.64 o
   1  10   3      151.61      151.19      4.61 o
   2  10   3        0.17        0.80      1.42 o
   3  10   3        3.36        5.80      2.02 o
   4  10   3      308.63      326.17     11.72 o
   5  10   3       33.72       35.40      3.62 o
   6  10   3        0.11       -0.57      1.99 o
   7  10   3       34.48       29.71      3.10 o
   8  10   3      110.26      112.12      6.15 o
   9  10   3        4.47        2.61      1.50 o
  -9  11   3       55.36       61.20      6.62 o
  -8  11   3       79.07       84.14      7.34 o
  -7  11   3       25.13       19.51      2.82 o
  -6  11   3       42.35       44.34      4.43 o
  -5  11   3       63.28       72.16      5.73 o
  -4  11   3       79.02       94.36      4.15 o
  -3  11   3      430.80      498.38     10.59 o
  -2  11   3        2.57        2.33      1.44 o
  -1  11   3       27.18       32.61      3.09 o
   0  11   3       26.78       37.17      2.43 o
   1  11   3      166.37      203.41      5.69 o
   2  11   3        4.89        9.23      1.82 o
   3  11   3      136.55      151.03      9.15 o
   4  11   3        0.61        3.29      2.33 o
   5  11   3        8.05        4.17      2.24 o
   6  11   3      103.93       91.39      8.48 o
   7  11   3       11.45       14.12      2.18 o
   8  11   3        8.19        7.23      1.71 o
  -8  12   3       14.02       22.61      4.41 o
  -7  12   3        5.39       11.65      2.55 o
  -6  12   3        0.37       -2.48      3.97 o
  -5  12   3      280.75      288.50      9.69 o
  -4  12   3       21.63       27.45      2.97 o
  -3  12   3       32.90       36.66      3.43 o
  -2  12   3      171.61      197.55      5.19 o
  -1  12   3       17.54       17.78      1.95 o
   0  12   3       14.96       12.28      1.84 o
   1  12   3       19.70       22.88      2.25 o
   2  12   3       76.68       85.78      4.72 o
   3  12   3       16.49       17.48      3.42 o
   4  12   3      238.62      241.89      9.97 o
   5  12   3        0.72       -2.49      2.32 o
   6  12   3       22.52       20.38      3.63 o
   7  12   3        2.80       -0.17      2.77 o
  -7  13   3        0.17        1.10      3.31 o
  -6  13   3       21.25       18.46      5.53 o
  -5  13   3       17.83       16.53      2.96 o
  -4  13   3        5.24       10.17      2.56 o
  -3  13   3      121.58      100.28      3.68 o
  -2  13   3      103.16      113.26      4.56 o
  -1  13   3       38.63       39.79      2.35 o
   0  13   3       44.27       48.70      2.79 o
   1  13   3       29.94       30.47      2.91 o
   2  13   3       24.74       26.75      2.80 o
   3  13   3        1.02       -2.72      2.23 o
   4  13   3        5.66        2.41      3.72 o
   5  13   3       19.81       24.38      3.07 o
   6  13   3        0.30        1.93      2.34 o
  -5  14   3       57.89       52.59      4.63 o
  -4  14   3       30.44       27.67      3.75 o
  -3  14   3        0.23       -0.26      1.90 o
  -2  14   3       31.90       39.77      2.93 o
  -1  14   3        0.22        2.10      1.86 o
   0  14   3        1.13        1.33      1.74 o
   1  14   3        1.31        0.78      1.74 o
   2  14   3        0.24       -0.19      1.78 o
   3  14   3       21.03       17.90      2.75 o
   4  14   3       10.77       10.40      2.90 o
 -13   0   4       15.67       13.50      5.51 o
 -12   0   4     1155.20     1200.38     34.12 o
 -11   0   4      126.39      136.36      7.04 o
 -10   0   4      530.51      572.58     22.42 o
  -9   0   4     3927.14     3988.90    220.28 o
  -8   0   4      330.45      304.18     11.35 o
  -7   0   4      195.45      201.38     10.14 o
  -6   0   4       39.38       25.03      2.87 o
  -5   0   4     7885.81     8043.61    393.14 o
  -4   0   4      163.20      132.15      6.63 o
  -3   0   4      894.71      970.73     35.09 o
  -2   0   4     5401.52     5710.76    196.89 o
  -1   0   4     3605.67     3657.95    126.71 o
   0   0   4      165.18      158.70      7.02 o
   1   0   4       46.66       42.64      3.12 o
   2   0   4     1208.20     1250.84     44.45 o
   3   0   4       86.23       79.29      4.86 o
   4   0   4     2549.09     2738.18    136.74 o
   5   0   4        1.70        3.86      3.03 o
   6   0   4       44.75       42.71      4.86 o
   7   0   4     1752.43     1637.04     57.25 o
   8   0   4        2.75        4.67      2.90 o
   9   0   4      383.70      427.52     18.28 o
  10   0   4      103.92      117.97      6.79 o
  11   0   4        4.57        4.41      1.85 o
  12   0   4       55.17       43.87      3.00 o
 -13   1   4       15.49       18.76      1.72 o
 -12   1   4       61.67       63.13      4.40 o
 -11   1   4      161.71      174.38      4.93 o
 -10   1   4       17.09       19.11      2.23 o
  -9   1   4     1076.57     1116.71     25.18 o
  -8   1   4      704.86      675.93     16.31 o
  -7   1   4      460.56      399.89     11.64 o
  -6   1   4     1103.21     1118.48     26.07 o
  -5   1   4      828.52      855.18     22.67 o
  -4   1   4     1336.70     1470.48     37.15 o
  -3   1   4       44.57       33.33      2.05 o
  -2   1   4     2242.77     2358.64     67.06 o
  -1   1   4     6413.94     6318.87    133.18 o
   0   1   4     1211.57     1209.70     30.33 o
   1   1   4     2185.05     2231.23     55.14 o
   2   1   4      192.37      236.50      7.03 o
   3   1   4      143.26      128.13      4.48 o
   4   1   4      477.10      478.42     13.58 o
   5   1   4        4.55        1.43      1.68 o
   6   1   4      451.43      426.98     11.18 o
   7   1   4      598.49      579.04     14.48 o
   8   1   4       99.59      123.10      6.20 o
   9   1   4       85.92       95.66      7.69 o
  10   1   4        2.67        5.54      1.72 o
  11   1   4       51.48       49.32      4.07 o
  12   1   4       97.12       88.58      4.53 o
 -13   2   4       10.72        9.66      2.23 o
 -12   2   4        4.08        5.16      1.74 o
 -11   2   4        9.13       10.38      1.75 o
 -10   2   4       12.10       17.42      2.10 o
  -9   2   4      305.22      306.96      8.08 o
  -8   2   4       19.68       22.70      2.78 o
  -7   2   4      544.89      539.94     14.72 o
  -6   2   4      449.60      448.84     10.59 o
  -5   2   4      846.94      902.48     23.84 o
  -4   2   4     3755.48     4562.03    129.14 o
  -3   2   4      425.30      524.07     14.06 o
  -2   2   4     1690.70     1794.10     44.45 o
  -1   2   4      535.70      585.66     14.71 o
   0   2   4      359.59      368.42      8.51 o
   1   2   4      583.90      570.52     12.69 o
   2   2   4      490.35      502.07     13.44 o
   3   2   4      227.58      247.62      7.58 o
   4   2   4      695.39      735.89     23.03 o
   5   2   4       82.66       94.42      6.88 o
   6   2   4       21.02       26.36      2.54 o
   7   2   4       13.98       21.81      3.12 o
   8   2   4       44.33       53.40      3.32 o
   9   2   4        0.17       -1.17      1.30 o
  10   2   4        1.41        0.95      1.46 o
  11   2   4        8.13        5.89      1.64 o
  12   2   4       64.55       56.50      3.18 o
 -13   3   4        0.13       -1.99      1.87 o
 -12   3   4        8.44       12.26      1.86 o
 -11   3   4      282.45      262.03      8.68 o
 -10   3   4      383.29      396.54     14.00 o
  -9   3   4       24.30       29.21      2.30 o
  -8   3   4      448.08      420.50      8.81 o
  -7   3   4      101.86       97.48      3.92 o
  -6   3   4       89.07       92.94      4.59 o
  -5   3   4       97.21       96.64      4.35 o
  -4   3   4        9.53       14.58      1.57 o
  -3   3   4      153.15      163.56      5.90 o
  -2   3   4     1677.09     1713.76     42.52 o
  -1   3   4       71.29       90.18      2.67 o
   0   3   4      125.03      120.34      3.05 o
   1   3   4      585.82      640.62     14.59 o
   2   3   4     1801.32     1784.77     38.40 o
   3   3   4     5101.13     5256.39    128.61 o
   4   3   4      148.56      195.12      6.61 o
   5   3   4     1172.28     1152.95     22.38 o
   6   3   4      102.16       90.93      5.26 o
   7   3   4      263.67      242.70      6.89 o
   8   3   4        8.66       11.29      1.82 o
   9   3   4      104.89      108.75      4.20 o
  10   3   4      111.72      126.35      4.98 o
  11   3   4       41.56       30.88      2.54 o
  12   3   4       21.40       20.05      3.07 o
 -13   4   4       16.93       12.68      3.31 o
 -12   4   4        2.60        3.72      1.67 o
 -11   4   4       23.82       30.08      2.88 o
 -10   4   4      416.00      409.50     16.03 o
  -9   4   4      152.11      163.50      8.67 o
  -8   4   4      172.74      187.30      9.23 o
  -7   4   4       21.51       24.92      2.58 o
  -6   4   4      157.80      119.85     10.96 o
  -5   4   4     3447.42     3372.31    118.72 o
  -4   4   4     1332.37     1246.47     36.82 o
  -3   4   4        7.38        6.75      1.36 o
  -2   4   4     1190.98     1189.13     28.83 o
  -1   4   4     2012.67     1905.32     45.41 o
   0   4   4     2104.59     2053.36     43.82 o
   1   4   4      987.58     1066.59     23.26 o
   2   4   4        0.03        1.52      0.83 o
   3   4   4      358.57      415.43     11.64 o
   4   4   4      352.14      349.34     12.29 o
   5   4   4      402.02      356.13      9.16 o
   6   4   4        8.63        9.25      2.08 o
   7   4   4      161.91      170.95      6.70 o
   8   4   4      260.49      291.09     10.12 o
   9   4   4        1.99        4.65      1.84 o
  10   4   4        3.23        1.46      1.91 o
  11   4   4        2.40        2.18      1.78 o
  12   4   4       22.72       18.92      3.55 o
 -12   5   4       26.67       22.51      2.55 o
 -11   5   4       20.41       21.35      2.46 o
 -10   5   4      330.42      328.94     13.70 o
  -9   5   4       48.57       34.85      3.47 o
  -8   5   4      404.86      429.67     11.59 o
  -7   5   4        0.12       -0.39      1.71 o
  -6   5   4      528.34      518.93     17.27 o
  -5   5   4      685.24      597.05     23.99 o
  -4   5   4       86.54       78.05      5.29 o
  -3   5   4      186.96      213.04      9.33 o
  -2   5   4      340.01      287.53     11.23 o
  -1   5   4     2723.41     2537.35     81.80 o
   0   5   4       40.59       29.56      2.11 o
   1   5   4      156.98      132.02      6.44 o
   2   5   4       20.07       22.66      2.73 o
   3   5   4     2529.26     2483.99    124.61 o
   4   5   4       80.49       77.42      4.07 o
   5   5   4      372.22      363.19     16.79 o
   6   5   4      167.65      156.55      7.57 o
   7   5   4      656.78      721.98     20.37 o
   8   5   4      454.71      499.43     13.39 o
   9   5   4       63.26       74.56      4.33 o
  10   5   4       40.36       39.97      3.12 o
  11   5   4       57.38       50.37      4.78 o
 -12   6   4       32.71       31.98      4.96 o
 -11   6   4       70.65       65.91      6.07 o
 -10   6   4      122.70      129.45      5.90 o
  -9   6   4        0.99        0.55      1.77 o
  -8   6   4       10.88        4.23      2.55 o
  -7   6   4       41.26       51.79      4.83 o
  -6   6   4      124.99      122.49      7.18 o
  -5   6   4        3.31        2.63      1.82 o
  -4   6   4      369.29      335.11     12.12 o
  -3   6   4      412.16      410.23     20.95 o
  -2   6   4       43.71       55.14      5.51 o
  -1   6   4      373.45      380.46     18.75 o
   0   6   4      471.82      458.20     22.06 o
   3   6   4       10.82        9.26      1.86 o
   4   6   4      472.95      460.72     17.17 o
   5   6   4      777.31      841.69     22.92 o
   6   6   4       90.35       97.10      5.92 o
   7   6   4      117.42      126.94      6.92 o
   8   6   4      116.44      124.78      6.57 o
   9   6   4      148.31      174.44      6.64 o
  10   6   4        0.11       -0.37      1.53 o
  11   6   4        1.54        1.36      1.74 o
 -11   7   4        8.94       12.84      3.05 o
 -10   7   4      168.85      159.35     12.68 o
  -9   7   4       80.45       69.73      4.45 o
  -8   7   4       12.27        7.81      2.30 o
  -7   7   4        0.76        0.83      2.00 o
  -6   7   4      539.04      545.52     19.50 o
  -5   7   4       12.23       10.21      2.27 o
  -4   7   4      203.67      193.33      5.73 o
  -3   7   4      284.72      256.63     15.14 o
  -2   7   4       65.38       65.84      3.31 o
  -1   7   4      633.93      636.95     16.79 o
   0   7   4       28.80       21.08      2.05 o
   1   7   4      292.18      275.82      6.93 o
   2   7   4      236.82      220.28      5.63 o
   3   7   4      174.58      176.62      9.48 o
   4   7   4       20.48       16.04      2.36 o
   5   7   4      263.78      322.74     12.39 o
   6   7   4     1186.25     1263.19     37.85 o
   7   7   4       11.92       12.51      3.28 o
   8   7   4       20.11       22.50      4.78 o
   9   7   4      243.24      236.57     11.68 o
  10   7   4       38.60       34.90      2.82 o
  11   7   4       12.36        6.89      1.95 o
 -11   8   4       48.97       49.07      6.07 o
 -10   8   4        3.43        5.51      3.31 o
  -9   8   4      167.22      160.49      7.53 o
  -8   8   4      260.74      210.35      9.81 o
  -7   8   4       41.86       45.16      4.95 o
  -6   8   4      125.58      133.21      6.52 o
  -5   8   4      751.25      676.39     30.37 o
  -4   8   4      234.17      228.09      8.27 o
  -3   8   4       52.58       44.33      3.07 o
  -2   8   4      373.31      402.40      8.21 o
  -1   8   4       22.63       16.75      1.56 o
   0   8   4     1203.86     1122.45     18.50 o
   1   8   4      309.80      297.34      5.57 o
   2   8   4       72.35       63.22      2.91 o
   3   8   4      212.82      238.26     10.11 o
   4   8   4      302.47      314.66      9.78 o
   5   8   4      138.23      139.92      6.92 o
   6   8   4      551.31      553.33     16.30 o
   7   8   4        0.15        2.23      2.18 o
   8   8   4       38.96       31.72      3.16 o
   9   8   4        0.13        1.08      1.62 o
  10   8   4       10.64        6.34      1.75 o
 -10   9   4        3.50        4.96      3.31 o
  -9   9   4       33.74       23.99      3.90 o
  -8   9   4      104.98      112.36      6.69 o
  -7   9   4       61.37       65.33      5.30 o
  -6   9   4      258.15      243.17     10.26 o
  -5   9   4      241.45      238.96      8.93 o
  -4   9   4      315.33      334.72     10.87 o
  -3   9   4      138.74      159.75      5.47 o
  -2   9   4        0.70        1.75      1.43 o
  -1   9   4      184.69      169.77      4.43 o
   0   9   4        0.06        0.75      1.24 o
   1   9   4       64.29       82.53      3.19 o
   2   9   4      254.07      233.57      6.75 o
   3   9   4      131.16      128.89      4.69 o
   4   9   4        1.75        3.33      1.75 o
   5   9   4       66.50       58.04      4.48 o
   6   9   4      108.42       98.42      5.63 o
   7   9   4       82.37       62.29      4.39 o
   8   9   4      160.79      161.85      6.26 o
   9   9   4        0.17       -1.48      1.32 o
 -10  10   4       31.43       34.74      4.96 o
  -9  10   4       33.15       25.12      3.51 o
  -8  10   4       31.18       24.42      2.74 o
  -7  10   4      148.00      127.20      6.12 o
  -6  10   4      261.96      254.31      9.15 o
  -5  10   4       17.45       12.18      2.80 o
  -4  10   4      258.52      256.17     10.94 o
  -3  10   4       47.48       48.23      2.96 o
  -2  10   4       34.81       34.61      2.31 o
  -1  10   4      196.08      194.78      4.97 o
   0  10   4       73.91       73.74      3.24 o
   1  10   4      123.07      119.35      4.05 o
   2  10   4       22.74       18.99      2.61 o
   3  10   4      100.72      108.79      4.80 o
   4  10   4       17.52       23.03      3.38 o
   5  10   4      243.61      219.85      8.26 o
   6  10   4       78.47       61.99      4.40 o
   7  10   4        0.30        0.19      2.07 o
   8  10   4       52.36       47.87      3.16 o
   9  10   4        8.66        0.55      2.76 o
  -8  11   4        0.63        1.31      2.51 o
  -7  11   4        0.73        1.56      2.51 o
  -6  11   4        6.53        2.21      2.75 o
  -5  11   4       49.01       48.30      4.54 o
  -4  11   4       47.48       38.85      3.37 o
  -3  11   4       74.52       80.71      4.16 o
  -2  11   4        0.22        0.03      1.43 o
  -1  11   4       54.88       50.42      2.71 o
   0  11   4       96.29       89.51      3.53 o
   1  11   4        8.03        7.25      1.87 o
   2  11   4        0.19        0.22      1.97 o
   3  11   4      217.11      221.62      8.41 o
   4  11   4       12.52        6.34      2.46 o
   5  11   4       28.11       24.94      3.98 o
   6  11   4       40.94       28.55      2.94 o
   7  11   4       26.23       30.68      2.68 o
   8  11   4       16.04       10.05      2.34 o
  -8  12   4       57.50       46.87      5.51 o
  -7  12   4        3.01       -0.21      2.51 o
  -6  12   4        7.74        8.01      2.60 o
  -5  12   4        0.10        1.93      2.21 o
  -4  12   4      434.42      491.15     16.89 o
  -3  12   4      411.66      450.16     15.69 o
  -2  12   4       25.75       34.79      2.72 o
  -1  12   4       79.86       99.96      3.71 o
   0  12   4       16.38        6.47      1.90 o
   1  12   4        0.95        0.70      1.79 o
   2  12   4       14.48        8.73      2.31 o
   3  12   4       57.99       62.68      9.07 o
   4  12   4       11.42       16.80      3.15 o
   5  12   4        0.42        0.60      2.39 o
   6  12   4        2.21        0.00      2.00 o
   7  12   4       21.94       13.78      3.86 o
  -6  13   4       38.93       43.49      4.47 o
  -5  13   4      127.58      116.07      8.51 o
  -4  13   4        2.63        2.43      2.13 o
  -3  13   4      158.88      159.11      5.23 o
  -2  13   4      193.46      205.44      6.07 o
  -1  13   4       46.92       51.49      3.64 o
   0  13   4        0.47        1.16      1.94 o
   1  13   4       23.31       19.90      2.87 o
   2  13   4       34.76       34.10      4.30 o
   3  13   4        8.99        7.94      2.37 o
   4  13   4       32.64       32.41      5.51 o
   5  13   4       15.74        9.56      2.90 o
  -4  14   4      365.61      347.37     20.95 o
  -3  14   4       86.92       82.71      9.37 o
  -2  14   4       22.11       23.53      2.61 o
  -1  14   4      194.96      195.60      7.88 o
   0  14   4        0.23        0.01      1.78 o
   1  14   4        3.65        2.57      2.23 o
   2  14   4       16.13       17.64      4.42 o
   3  14   4       10.66        6.89      2.73 o
 -13   1   5       21.14       21.16      3.86 o
 -12   1   5       16.61       20.38      2.33 o
 -11   1   5        7.87        7.70      1.31 o
 -10   1   5       40.63       41.02      3.44 o
  -9   1   5     1373.67     1488.49     36.78 o
  -8   1   5      282.86      281.12      9.37 o
  -7   1   5      675.85      651.75     17.57 o
  -6   1   5     1059.79      912.08     22.74 o
  -5   1   5     1819.49     1838.57     46.73 o
  -4   1   5      245.78      309.13      9.37 o
  -3   1   5      786.89      893.52     23.23 o
  -2   1   5     3007.87     3261.67     92.74 o
  -1   1   5      689.60      655.72     17.23 o
   0   1   5        3.03        1.79      0.83 o
   1   1   5        4.72        5.43      1.57 o
   2   1   5      255.26      223.92      6.96 o
   3   1   5     1656.60     1678.99     42.59 o
   4   1   5      100.48      104.51      5.62 o
   5   1   5      398.36      398.06     16.75 o
   6   1   5      180.41      164.64      5.91 o
   7   1   5        3.08       -0.23      1.78 o
   8   1   5      122.55      131.67      8.36 o
   9   1   5        9.29       12.13      2.43 o
  10   1   5        0.19        2.07      1.53 o
  11   1   5       17.44       16.52      1.50 o
  12   1   5        1.21        0.00      1.59 o
 -13   2   5       51.10       49.30      4.14 o
 -12   2   5       54.31       54.83      3.49 o
 -11   2   5       25.26       22.88      2.74 o
 -10   2   5      308.21      306.22     10.28 o
  -9   2   5      375.78      398.49     10.82 o
  -8   2   5      403.78      395.55     12.13 o
  -7   2   5     1124.37     1094.17     27.29 o
  -6   2   5       22.61       20.16      2.40 o
  -5   2   5      861.36      793.21     20.84 o
  -4   2   5      865.83      977.69     25.57 o
  -3   2   5     3874.47     3888.78    110.36 o
  -2   2   5      323.60      424.97     13.58 o
  -1   2   5      100.24       88.48      2.83 o
   0   2   5        6.79       11.91      1.29 o
   1   2   5     1000.40      911.71     23.57 o
   2   2   5       54.84       43.51      2.61 o
   3   2   5       41.90       47.58      2.96 o
   4   2   5       53.20       45.77      2.80 o
   5   2   5       16.31       13.92      2.22 o
   6   2   5      581.25      518.24     14.99 o
   7   2   5      248.82      268.95      8.73 o
   8   2   5        5.25        4.07      1.53 o
   9   2   5      118.43      124.23      9.55 o
  10   2   5      127.86      129.77      5.12 o
  11   2   5        7.99        6.59      1.65 o
  12   2   5       20.19       16.15      2.17 o
 -12   3   5       14.41       14.73      1.81 o
 -11   3   5        2.04        2.54      1.82 o
 -10   3   5      656.84      647.15     20.67 o
  -9   3   5      107.49      126.57      4.99 o
  -8   3   5       59.08       55.44      2.64 o
  -7   3   5      331.29      307.34      8.59 o
  -6   3   5     1092.21      982.17     28.00 o
  -5   3   5      848.54      753.42     19.58 o
  -4   3   5       23.81       35.82      4.14 o
  -3   3   5     1263.52     1408.86     35.56 o
  -2   3   5     2559.95     2570.21     55.01 o
  -1   3   5     1879.42     1845.04     39.69 o
   0   3   5       39.63       35.23      2.13 o
   1   3   5       43.46       41.27      2.40 o
   2   3   5     1049.94     1027.30     26.53 o
   3   3   5     1552.61     1477.00     37.77 o
   4   3   5     2318.08     2243.92     39.18 o
   5   3   5       39.77       45.04      2.88 o
   6   3   5        2.28        3.03      1.57 o
   7   3   5      153.14      174.42      6.10 o
   8   3   5       13.31       22.80      2.47 o
   9   3   5       20.20       18.97      2.18 o
  10   3   5      221.09      243.97      8.39 o
  11   3   5      103.31       94.92      4.03 o
 -12   4   5        2.53        4.23      1.57 o
 -11   4   5      189.22      203.32      7.16 o
 -10   4   5      177.30      193.27      9.94 o
  -9   4   5       10.22       17.39      2.47 o
  -8   4   5      833.07      843.08     20.22 o
  -7   4   5       81.64       94.48      4.85 o
  -6   4   5        0.17       -2.03      1.74 o
  -5   4   5        5.02        9.03      1.00 o
  -4   4   5     1220.00     1315.59     40.55 o
  -3   4   5      720.40      789.69     24.19 o
  -2   4   5       25.65       28.81      2.00 o
  -1   4   5       66.51       68.46      2.90 o
   0   4   5       76.65       61.05      2.72 o
   1   4   5     1871.52     1878.27     46.94 o
   2   4   5      776.98      799.86     21.08 o
   3   4   5      115.04      115.66      5.39 o
   4   4   5     1540.77     1500.38     28.17 o
   5   4   5        0.56        1.14      1.59 o
   6   4   5       41.31       37.27      2.82 o
   7   4   5       43.55       45.33      3.05 o
   8   4   5       40.39       43.85      3.56 o
   9   4   5        3.05        2.76      1.84 o
  10   4   5        1.42        0.92      1.67 o
  11   4   5       25.02       26.06      2.72 o
 -12   5   5       79.68       85.55      5.46 o
 -11   5   5      102.68      101.30      8.99 o
 -10   5   5       85.46      100.17      6.12 o
  -9   5   5       28.55       37.03      3.23 o
  -8   5   5       46.31       46.48      4.18 o
  -7   5   5       15.19       14.68      2.82 o
  -6   5   5      522.50      476.00     20.11 o
  -5   5   5       94.10       97.36      7.14 o
  -4   5   5       48.47       47.28      3.89 o
  -3   5   5      529.85      503.04     18.52 o
  -2   5   5      612.50      644.60     22.76 o
  -1   5   5      345.67      308.05     11.77 o
   0   5   5        0.35       -1.65      1.65 o
   1   5   5        0.14        1.10      1.56 o
   2   5   5      462.74      408.03     24.26 o
   3   5   5      187.10      200.57      6.17 o
   4   5   5        1.05        5.94      1.70 o
   5   5   5        0.06        1.01      1.90 o
   6   5   5      195.00      224.02      8.67 o
   7   5   5        2.33        2.36      2.13 o
   8   5   5      562.66      626.83     16.01 o
   9   5   5        0.84        1.60      1.74 o
  10   5   5        2.00        0.35      1.48 o
  11   5   5      121.63      106.80      6.03 o
 -11   6   5       37.55       40.96      3.47 o
 -10   6   5        0.99        1.58      2.65 o
  -9   6   5      574.19      532.80     16.47 o
  -8   6   5       27.71       25.88      3.79 o
  -7   6   5       79.11       76.01      6.39 o
  -6   6   5        2.56        1.82      2.27 o
  -5   6   5      487.44      503.23     17.12 o
  -4   6   5       10.64       17.85      2.33 o
  -3   6   5     1016.06      910.45     22.93 o
  -2   6   5      866.31      762.03     19.43 o
  -1   6   5      648.88      636.86     23.04 o
   0   6   5       44.95       54.04      8.27 o
   1   6   5       13.38        8.41      2.27 o
   2   6   5      106.69       87.68      5.81 o
   3   6   5       25.58       30.02      3.10 o
   4   6   5      145.82      154.50      7.04 o
   5   6   5        2.27        3.05      2.02 o
   6   6   5       31.44       29.74      2.97 o
   7   6   5      101.13       93.63      6.85 o
   8   6   5       24.35       25.90      3.22 o
   9   6   5       80.26       75.21      4.85 o
  10   6   5      111.42       99.22      5.42 o
  11   6   5        2.02        8.27      3.31 o
 -11   7   5      453.78      447.19     25.09 o
 -10   7   5       39.52       41.11      5.51 o
  -9   7   5       96.29       84.70      9.15 o
  -8   7   5       34.31       31.17      4.74 o
  -7   7   5        0.99        3.04      2.18 o
  -6   7   5     1160.61     1214.61     38.19 o
  -5   7   5      759.62      725.96     23.06 o
  -4   7   5       13.32       15.08      2.56 o
  -3   7   5      211.70      181.30      7.13 o
  -2   7   5      855.36      816.19     18.52 o
  -1   7   5        7.06        4.96      1.43 o
   0   7   5      453.42      395.92      9.20 o
   1   7   5       50.80       39.02      2.87 o
   2   7   5        3.60        5.34      1.53 o
   3   7   5      643.40      643.31     17.96 o
   4   7   5       28.87       33.43      3.37 o
   5   7   5        4.45       -0.67      2.32 o
   6   7   5       28.14       22.83      3.14 o
   7   7   5      698.95      702.99     22.68 o
   8   7   5        8.26       12.03      2.76 o
   9   7   5        7.19        8.79      1.99 o
  10   7   5        0.95        2.21      2.21 o
 -11   8   5       10.80        6.62      2.76 o
 -10   8   5        6.34        3.31      3.31 o
  -9   8   5       26.40       25.03      4.08 o
  -8   8   5       15.02       11.76      2.87 o
  -7   8   5      109.36       99.55      6.57 o
  -6   8   5        5.81        5.44      2.71 o
  -5   8   5      268.13      247.78     14.38 o
  -4   8   5      219.15      196.28      6.64 o
  -3   8   5       72.12       53.28      3.83 o
  -2   8   5      529.10      501.85     14.24 o
  -1   8   5      147.29      145.45      4.26 o
   0   8   5       50.59       58.77      3.14 o
   1   8   5      603.92      528.90     11.00 o
   2   8   5      126.31      125.17      4.96 o
   3   8   5       21.98       17.69      2.43 o
   4   8   5       57.55       61.68      4.60 o
   5   8   5      341.06      309.25     10.49 o
   6   8   5      279.44      262.52     16.63 o
   7   8   5        3.45        5.37      2.27 o
   8   8   5       34.99       32.61      3.01 o
   9   8   5        3.58        3.73      1.68 o
  10   8   5        0.26        1.65      2.76 o
 -10   9   5        0.82       -0.98      1.72 o
  -9   9   5        0.02        1.99      2.51 o
  -8   9   5      145.97      135.85     19.85 o
  -7   9   5       66.34       72.45      6.81 o
  -6   9   5       57.50       42.13      4.39 o
  -5   9   5      344.78      360.61     16.47 o
  -4   9   5        3.95        3.13      2.11 o
  -3   9   5       83.29       84.25      5.24 o
  -2   9   5       85.92       86.04      3.99 o
  -1   9   5        1.11       -0.58      1.38 o
   0   9   5      227.31      235.01      6.17 o
   1   9   5      267.61      248.36      8.70 o
   2   9   5        0.13        1.48      1.81 o
   3   9   5       38.02       43.25      3.39 o
   4   9   5        9.17        3.76      2.16 o
   5   9   5      218.71      202.00      9.69 o
   6   9   5      123.16      143.97      6.92 o
   7   9   5      133.91      122.48      7.24 o
   8   9   5       82.37       60.27      4.24 o
   9   9   5       11.59       12.68      2.51 o
  -9  10   5       31.70       41.46      3.39 o
  -8  10   5      143.44      159.23     10.37 o
  -7  10   5       16.69       19.12      3.16 o
  -6  10   5      143.14      114.21      8.32 o
  -5  10   5       53.08       70.61      5.66 o
  -4  10   5        2.85        6.93      2.46 o
  -3  10   5       31.73       33.36      3.47 o
  -2  10   5        6.63        8.52      2.04 o
  -1  10   5        2.02        4.91      1.84 o
   0  10   5       64.49       77.37      3.69 o
   1  10   5       10.01       11.33      2.33 o
   2  10   5        3.67        5.01      2.33 o
   3  10   5       77.33       92.63      6.67 o
   4  10   5       87.38       85.05      7.96 o
   5  10   5       14.70       12.78      2.58 o
   6  10   5       40.08       43.33      4.11 o
   7  10   5       89.12       78.07      6.24 o
   8  10   5      110.90       94.54      6.03 o
  -8  11   5       36.07       33.86      3.90 o
  -7  11   5        7.17        2.48      2.73 o
  -6  11   5      334.97      358.59     15.76 o
  -5  11   5       73.86       82.64      5.90 o
  -4  11   5       38.76       45.59      4.05 o
  -3  11   5       47.85       48.96      4.93 o
  -2  11   5     1156.12     1331.24     27.29 o
  -1  11   5       10.65       15.70      2.22 o
   0  11   5        3.20       13.21      2.64 o
   1  11   5        2.83        1.64      2.00 o
   2  11   5       18.37       33.72      7.04 o
   3  11   5        8.17       13.60      3.18 o
   4  11   5        3.70        6.22      2.75 o
   5  11   5        0.05       -4.41      2.76 o
   6  11   5        0.04       -0.28      3.03 o
   7  11   5       21.59       24.58      6.07 o
  -7  12   5        1.66       -3.14      2.51 o
  -6  12   5       27.96       23.24      3.84 o
  -5  12   5       21.53       19.58      3.07 o
  -4  12   5      236.56      249.53     10.02 o
  -3  12   5      174.23      180.48      7.19 o
  -2  12   5      394.00      406.21      9.92 o
  -1  12   5       79.41       85.89      4.15 o
   0  12   5       24.45       24.50      2.95 o
   1  12   5      153.76      166.97     11.86 o
   2  12   5       50.18       49.00      5.96 o
   3  12   5        0.22       -0.62      2.32 o
   4  12   5       26.25       27.48      5.79 o
   5  12   5       20.28       19.02      3.69 o
   6  12   5        7.77        8.82      2.73 o
  -5  13   5        1.17       -2.25      3.03 o
  -4  13   5        8.71        7.29      2.51 o
  -3  13   5        1.18        2.92      2.38 o
  -2  13   5       62.17       60.13      9.92 o
  -1  13   5        4.60        2.28      1.91 o
   0  13   5        1.34        1.07      1.86 o
   1  13   5        6.58        4.46      2.43 o
   2  13   5        1.79        3.04      2.32 o
   3  13   5        3.33        4.21      2.81 o
   4  13   5        0.02       -2.62      2.24 o
  -3  14   5       38.53       36.39      6.07 o
  -2  14   5        8.00        8.85      4.14 o
   0  14   5       63.86       76.30     15.99 o
   1  14   5        1.75        2.16      2.51 o
   2  14   5        0.53        5.51      4.41 o
 -12   0   6      416.34      444.12     35.01 o
 -11   0   6      334.59      342.27     12.25 o
 -10   0   6       88.62       89.99      7.72 o
  -9   0   6        5.47        4.38      2.51 o
  -8   0   6      235.78      274.86     23.71 o
  -7   0   6     3369.64     3474.36    114.04 o
  -6   0   6      189.88      206.68     15.96 o
  -5   0   6      374.17      314.38     12.87 o
  -4   0   6      942.33     1024.86     38.40 o
  -3   0   6     3255.33     3044.88    106.83 o
  -2   0   6    16236.62    17211.46    590.88 o
  -1   0   6     4215.86     4855.36    168.43 o
   0   0   6     3198.05     3418.68    119.31 o
   1   0   6     2743.82     2766.38     97.28 o
   2   0   6       31.26       15.93      4.69 o
   3   0   6       13.99       11.92      2.11 o
   4   0   6       64.53       74.99      8.27 o
   5   0   6        0.76        1.10      2.73 o
   6   0   6     1145.96     1184.16     43.26 o
   7   0   6      166.81      167.32     26.74 o
   8   0   6       11.64       10.75      3.51 o
   9   0   6        5.65        6.93      2.71 o
  10   0   6        4.42        2.80      1.85 o
  11   0   6        5.33        5.59      1.57 o
 -12   1   6        2.48        3.01      1.40 o
 -11   1   6       23.74       23.54      1.57 o
 -10   1   6       32.39       32.71      3.19 o
  -9   1   6      226.36      248.79      7.90 o
  -8   1   6      152.94      157.57      7.27 o
  -7   1   6       54.88       47.25      3.84 o
  -6   1   6      153.07      138.74      6.86 o
  -5   1   6       42.33       46.54      3.06 o
  -4   1   6      127.96       96.93      4.04 o
  -3   1   6      621.20      642.67     18.06 o
  -2   1   6       68.71       52.22      4.30 o
  -1   1   6      960.71      964.37     25.09 o
   0   1   6      109.09      108.49      4.27 o
   1   1   6     2579.74     2672.46     66.51 o
   2   1   6        0.63        0.04      1.03 o
   3   1   6      125.68      129.99      4.68 o
   4   1   6        3.59       -1.07      1.78 o
   5   1   6        9.41        5.66      2.05 o
   6   1   6      846.02      869.79     23.21 o
   7   1   6      108.16      114.41      7.24 o
   8   1   6       59.08       65.25      4.08 o
   9   1   6        6.73        7.36      1.96 o
  10   1   6        6.35        8.21      1.54 o
  11   1   6        6.63        7.33      1.41 o
 -12   2   6       30.72       40.57      2.49 o
 -11   2   6        0.34        0.14      1.65 o
 -10   2   6      300.20      315.33      8.13 o
  -9   2   6      500.52      530.82     11.61 o
  -8   2   6        0.18        0.05      1.96 o
  -7   2   6     2724.11     2787.28     65.13 o
  -6   2   6      742.18      684.05     17.85 o
  -5   2   6       18.91       21.73      2.18 o
  -4   2   6        2.39        2.45      1.15 o
  -3   2   6      981.08     1097.79     28.60 o
  -2   2   6      192.83      213.14      6.88 o
  -1   2   6        3.73        5.49      1.16 o
   0   2   6      538.54      585.20     15.92 o
   1   2   6      100.84      104.80      4.62 o
   2   2   6      713.14      731.98     19.78 o
   3   2   6      342.31      354.05      9.54 o
   4   2   6      649.62      674.94     18.11 o
   5   2   6       61.91       61.51      4.18 o
   6   2   6       72.63       73.95      5.73 o
   7   2   6       16.54       16.51      2.63 o
   8   2   6        0.04        0.93      1.57 o
   9   2   6       86.37       98.09      6.00 o
  10   2   6        0.37        0.11      1.49 o
  11   2   6        6.76        6.52      1.72 o
 -12   3   6        7.57        4.54      1.42 o
 -11   3   6        0.57       -0.14      1.65 o
 -10   3   6       46.83       45.07      3.29 o
  -9   3   6       55.17       56.26      3.87 o
  -8   3   6      452.74      427.73     10.44 o
  -7   3   6      476.89      453.93     11.91 o
  -6   3   6      693.68      675.78     20.47 o
  -5   3   6       19.21       20.88      2.33 o
  -4   3   6      624.92      568.98     14.96 o
  -3   3   6       32.42       37.02      3.52 o
  -2   3   6      306.21      301.57      9.01 o
  -1   3   6        3.61        8.17      1.29 o
   0   3   6       25.89       19.31      1.82 o
   1   3   6      130.37      113.06      7.32 o
   2   3   6      254.13      249.65      6.40 o
   3   3   6      185.74      192.41      5.13 o
   4   3   6      281.34      262.14      8.31 o
   5   3   6      428.37      434.30     11.82 o
   6   3   6        7.20        8.12      1.90 o
   7   3   6       55.24       45.83      3.22 o
   8   3   6      295.35      318.84      8.63 o
   9   3   6        0.07        1.34      2.05 o
  10   3   6      116.94      129.18      7.31 o
  11   3   6        5.35        4.55      1.36 o
 -12   4   6      119.26      110.16      8.29 o
 -11   4   6      403.32      406.09     18.94 o
 -10   4   6       75.66       74.89      5.69 o
  -9   4   6      409.98      400.51     15.29 o
  -8   4   6        9.09       10.55      2.36 o
  -7   4   6     1022.32     1022.96     30.95 o
  -6   4   6       28.41       28.10      4.69 o
  -5   4   6        0.06        0.03      1.11 o
  -4   4   6       74.59       69.99      2.59 o
  -3   4   6     3412.61     3110.10     57.70 o
  -2   4   6     1552.93     1450.36     36.32 o
  -1   4   6      287.37      278.92      9.96 o
   0   4   6      127.18      145.46      7.56 o
   1   4   6     1471.94     1364.88     34.24 o
   2   4   6     1335.15     1202.08     26.88 o
   3   4   6       54.78       61.03      3.33 o
   4   4   6       59.91       70.20      3.52 o
   5   4   6      143.94      138.17      5.75 o
   6   4   6       11.12       12.27      2.07 o
   7   4   6      180.59      187.38     10.36 o
   8   4   6        0.19       -1.16      1.81 o
   9   4   6        4.93        7.23      2.24 o
  10   4   6        9.77        9.04      1.90 o
  11   4   6       33.42       34.59      2.87 o
 -12   5   6       27.77       28.03      3.30 o
 -11   5   6       65.31       62.73      8.35 o
 -10   5   6      176.81      183.72      6.95 o
  -9   5   6       12.81        5.66      2.46 o
  -8   5   6     1204.61     1179.80     30.98 o
  -7   5   6        0.19       -0.24      2.05 o
  -6   5   6      374.57      410.75     31.98 o
  -5   5   6       11.64       10.86      3.05 o
  -4   5   6     1040.79      949.89     28.57 o
  -3   5   6      285.79      249.30      8.13 o
  -2   5   6      104.53      110.26      4.87 o
  -1   5   6       79.01       96.33      4.94 o
   0   5   6      505.65      467.19     14.58 o
   1   5   6       98.70       83.15      5.38 o
   2   5   6      187.96      149.29      6.84 o
   3   5   6      127.20      119.56      4.53 o
   4   5   6       89.80       85.52      4.85 o
   5   5   6      799.93      808.71     21.63 o
   6   5   6      191.49      206.33      7.18 o
   7   5   6      241.62      235.80      7.12 o
   8   5   6        3.43        3.92      1.81 o
   9   5   6      252.35      254.27      8.12 o
  10   5   6       30.92       30.45      3.07 o
 -11   6   6        1.08        2.25      1.86 o
 -10   6   6       40.78       33.79      4.84 o
  -9   6   6        6.49       10.78      2.61 o
  -8   6   6      439.14      393.05     12.68 o
  -7   6   6       49.27       67.79      6.62 o
  -6   6   6       40.46       49.37      4.85 o
  -5   6   6       71.69       69.92      6.75 o
  -4   6   6       20.90       13.74      2.83 o
  -3   6   6     1398.59     1488.31     43.21 o
  -2   6   6       16.82       17.80      2.90 o
  -1   6   6        2.62        5.60      2.18 o
   0   6   6        3.57        2.54      2.00 o
   1   6   6      159.68      170.52     12.96 o
   2   6   6      350.48      344.48     11.87 o
   3   6   6      380.32      365.87     11.47 o
   4   6   6       33.62       31.47      3.51 o
   5   6   6       17.50       18.75      3.57 o
   6   6   6       92.12      109.33      7.42 o
   7   6   6        9.21        6.89      2.71 o
   8   6   6      109.04      126.37     10.29 o
   9   6   6       50.77       46.19      3.92 o
  10   6   6        0.02        0.13      1.68 o
 -11   7   6       19.80       14.34      3.86 o
 -10   7   6       23.43       23.83      3.54 o
  -9   7   6       59.94       61.30      6.00 o
  -8   7   6        6.75        4.41      2.55 o
  -7   7   6       89.59       78.62      6.03 o
  -6   7   6      572.53      630.34     21.05 o
  -5   7   6       33.63       44.39      4.62 o
  -4   7   6        6.46        5.93      2.11 o
  -3   7   6     1173.32     1124.23     32.23 o
  -2   7   6      860.30      813.73     21.76 o
  -1   7   6       98.42      109.86      6.59 o
   0   7   6       27.63       26.74      3.42 o
   1   7   6        0.04        3.27      2.18 o
   2   7   6      309.33      289.96      9.58 o
   3   7   6        0.80        1.45      1.70 o
   4   7   6       40.94       43.57      4.14 o
   5   7   6        0.13       -1.79      2.96 o
   6   7   6       68.44       54.10      8.59 o
   7   7   6       56.62       49.17      7.56 o
   8   7   6       28.48       31.72      3.60 o
   9   7   6       47.46       35.02      3.90 o
  10   7   6       32.69       20.97      3.31 o
 -10   8   6        0.68       -3.31      2.21 o
  -9   8   6       23.16       22.47      4.13 o
  -8   8   6       17.32       13.78      2.96 o
  -7   8   6      181.08      182.70     12.17 o
  -6   8   6      619.04      613.66     20.42 o
  -5   8   6      212.24      216.98      7.92 o
  -4   8   6       38.21       38.02      3.50 o
  -3   8   6      135.39      156.50      6.76 o
  -2   8   6       55.34       44.74      3.68 o
  -1   8   6       85.11       91.95      5.17 o
   0   8   6       50.23       50.31      5.05 o
   1   8   6       55.73       59.36      5.81 o
   2   8   6       89.73       99.06      5.60 o
   3   8   6      220.66      207.81      7.84 o
   4   8   6       39.19       36.85      4.03 o
   5   8   6       16.85        9.53      2.54 o
   6   8   6      147.57      146.98      9.67 o
   7   8   6        1.68        1.66      2.47 o
   8   8   6        0.05        0.00      1.91 o
   9   8   6       33.99       19.74      2.23 o
  -9   9   6      125.68      126.11      5.83 o
  -8   9   6        4.17        2.79      2.18 o
  -7   9   6        0.34       -0.81      1.90 o
  -6   9   6       10.74        3.95      2.22 o
  -5   9   6      162.55      165.47      7.39 o
  -4   9   6      245.05      248.93      8.83 o
  -3   9   6       57.80       42.89      4.58 o
  -2   9   6       32.46       41.81      3.60 o
  -1   9   6      603.33      588.20     14.60 o
   0   9   6     1113.93     1094.24     25.00 o
   1   9   6        1.31        2.04      2.10 o
   2   9   6      101.41       92.28      5.29 o
   3   9   6        3.31        2.38      2.13 o
   4   9   6        0.88        2.71      2.18 o
   5   9   6       52.63       57.11      4.98 o
   6   9   6        4.41        4.70      3.58 o
   7   9   6       65.93       45.23      3.92 o
   8   9   6       27.21       28.60      2.87 o
  -8  10   6       59.84       64.52      7.15 o
  -7  10   6      127.73      122.20     12.04 o
  -6  10   6       99.15       99.92      7.77 o
  -5  10   6       26.00       24.34      3.79 o
  -4  10   6       29.04       20.88      3.47 o
  -3  10   6      452.00      437.67     15.52 o
  -2  10   6      433.69      426.72     15.14 o
  -1  10   6      269.94      252.29      8.96 o
   0  10   6        2.84        5.20      2.05 o
   1  10   6      132.71      132.91      6.62 o
   2  10   6      566.05      581.94     17.51 o
   3  10   6        2.32        1.12      2.10 o
   4  10   6        8.35        8.46      2.33 o
   5  10   6       23.90       26.12      3.50 o
   6  10   6       40.80       29.16      7.65 o
   7  10   6        0.07       -0.66      1.86 o
  -7  11   6       24.42       23.61      3.69 o
  -6  11   6      128.89      148.87      8.77 o
  -5  11   6       25.96       29.24      4.63 o
  -4  11   6        5.21        5.75      2.67 o
  -3  11   6      164.58      170.12      8.59 o
  -2  11   6        3.11       -0.34      2.34 o
  -1  11   6       31.84       31.37      3.82 o
   0  11   6       38.37       37.62      3.59 o
   1  11   6        3.84       -1.04      2.64 o
   2  11   6        1.39       -2.46      2.43 o
   3  11   6        0.91        0.53      2.43 o
   4  11   6        3.76        1.92      2.32 o
   5  11   6        0.40        2.21      2.73 o
   6  11   6        4.79        2.76      2.51 o
  -6  12   6       32.71       27.89      3.84 o
  -5  12   6       97.75       93.97     19.85 o
  -4  12   6      104.14      105.58      6.32 o
  -3  12   6       96.30      111.31      7.39 o
  -2  12   6      157.79      172.39     14.12 o
  -1  12   6        1.53        4.52      2.83 o
   0  12   6       10.28       10.38      3.10 o
   1  12   6       63.96       65.38      5.07 o
   2  12   6        9.16       11.76      2.87 o
   3  12   6        6.91        9.52      2.96 o
   4  12   6        1.27        1.31      2.51 o
   5  12   6        5.54        4.80      4.96 o
  -5  13   6        0.07       -3.31      3.86 o
  -4  13   6       41.42       39.70      6.62 o
  -3  13   6       11.62       17.93      3.69 o
  -2  13   6       38.56       29.01      4.29 o
  -1  13   6        1.36        1.65      3.86 o
   0  13   6      107.44      115.93      7.93 o
   1  13   6       13.77       10.74      3.30 o
   2  13   6        1.68       -0.25      2.00 o
   3  13   6        0.51       -2.21      3.86 o
 -12   1   7       38.41       36.83      3.54 o
 -11   1   7       18.29       11.86      1.79 o
 -10   1   7       92.46       93.60      4.27 o
  -9   1   7      379.69      395.76     10.98 o
  -8   1   7      210.80      221.23      8.38 o
  -7   1   7      549.33      576.51     16.19 o
  -6   1   7        9.78        8.86      1.88 o
  -5   1   7      110.10      100.36      3.96 o
  -4   1   7      169.14      137.94      4.78 o
  -3   1   7      539.59      499.12     13.47 o
  -2   1   7      176.57      172.67      4.60 o
  -1   1   7        3.61        6.94      1.26 o
   0   1   7      366.33      324.20      8.64 o
   1   1   7      148.34      112.90      4.24 o
   2   1   7       45.52       55.32      3.29 o
   3   1   7       46.35       57.77      4.34 o
   4   1   7        4.33        3.42      2.11 o
   5   1   7       41.71       40.74      4.24 o
   6   1   7       30.29       38.93      4.24 o
   7   1   7       40.05       43.53      3.47 o
   8   1   7       57.60       63.18      3.90 o
   9   1   7      119.78      128.74      6.62 o
  10   1   7        2.65        1.85      1.36 o
  11   1   7       34.87       30.77      3.30 o
 -12   2   7       86.79       89.76      3.78 o
 -11   2   7      126.93      138.16      5.63 o
 -10   2   7       24.54       32.89      3.66 o
  -9   2   7      877.89      905.72     19.72 o
  -8   2   7      597.65      620.07     20.93 o
  -7   2   7       85.28       80.40      4.98 o
  -6   2   7       39.76       43.82      3.92 o
  -5   2   7     1189.36     1170.86     28.74 o
  -4   2   7      273.71      282.72      8.54 o
  -3   2   7      202.01      163.28      5.92 o
  -2   2   7       41.12       48.45      2.79 o
  -1   2   7      626.70      556.88     12.41 o
   0   2   7     5599.27     5378.47    105.12 o
   1   2   7      957.44      877.77     19.65 o
   2   2   7        3.63        1.56      1.62 o
   3   2   7     1040.91     1063.11     43.22 o
   4   2   7      280.39      274.56     12.86 o
   5   2   7        0.46        3.05      1.90 o
   6   2   7       49.79       57.20      3.86 o
   7   2   7        0.28       -0.48      1.77 o
   8   2   7      233.72      264.00     10.21 o
   9   2   7       25.42       25.81      2.50 o
  10   2   7       24.13       22.40      1.93 o
 -12   3   7       30.72       36.61      2.87 o
 -11   3   7        1.14        1.65      1.65 o
 -10   3   7      240.81      248.18      7.63 o
  -9   3   7       18.85       15.86      2.59 o
  -8   3   7      429.21      436.05     15.28 o
  -7   3   7     2145.15     2291.08     50.84 o
  -6   3   7      230.25      205.60     10.98 o
  -5   3   7      624.27      592.33     15.85 o
  -4   3   7     1463.25     1365.61     27.88 o
  -3   3   7       70.58       71.20      3.13 o
  -2   3   7       27.31       28.43      2.46 o
  -1   3   7      133.02      133.52      4.14 o
   0   3   7     1332.09     1192.93     26.23 o
   1   3   7       39.79       36.89      2.74 o
   2   3   7      267.24      261.21     11.21 o
   3   3   7       66.00       63.47      5.01 o
   4   3   7       60.58       63.11      3.73 o
   5   3   7       87.03       93.03      4.76 o
   6   3   7       91.22       85.27      5.15 o
   7   3   7       10.99        7.06      2.07 o
   8   3   7        3.23       -0.16      1.63 o
   9   3   7      147.73      177.18      6.54 o
  10   3   7       34.59       40.19      2.92 o
 -11   4   7       11.93        9.19      2.23 o
 -10   4   7      261.90      273.46      9.09 o
  -9   4   7       88.02       94.89      5.78 o
  -8   4   7      324.18      323.15     13.36 o
  -7   4   7       12.81       16.20      5.90 o
  -6   4   7      151.78      128.35     12.19 o
  -5   4   7     1277.63     1309.60     36.60 o
  -4   4   7       96.16       99.80      2.89 o
  -3   4   7       39.15       34.74      2.22 o
  -2   4   7      153.88      151.17      4.48 o
  -1   4   7     1128.54     1097.30     24.69 o
   0   4   7        1.97        4.28      1.39 o
   1   4   7        9.65        4.07      1.35 o
   2   4   7        1.00        2.67      1.29 o
   3   4   7       35.25       45.80      3.75 o
   4   4   7       59.34       68.73      4.14 o
   5   4   7       52.59       50.50      3.41 o
   6   4   7       20.66       22.40      2.64 o
   7   4   7        8.97       12.28      2.68 o
   8   4   7      215.99      243.40      8.75 o
   9   4   7        8.78       10.40      2.10 o
  10   4   7        1.91        2.08      1.68 o
 -11   5   7        4.84        7.17      1.91 o
 -10   5   7       40.63       43.96      3.50 o
  -9   5   7      357.65      364.53     11.71 o
  -8   5   7       63.47       74.33      5.27 o
  -7   5   7      226.39      201.35     11.70 o
  -6   5   7       10.22       13.03      3.00 o
  -5   5   7      677.87      680.94     26.99 o
  -4   5   7     2521.29     2343.53     66.31 o
  -3   5   7       84.31       76.23     10.30 o
  -2   5   7       29.68       36.86      3.47 o
  -1   5   7      289.17      259.28      9.29 o
   0   5   7      456.03      443.69     16.93 o
   1   5   7        3.87        7.46      1.78 o
   2   5   7        6.34        2.73      1.67 o
   3   5   7      274.94      263.72      9.36 o
   4   5   7       13.68        8.38      2.67 o
   5   5   7        2.62        5.89      3.03 o
   6   5   7       31.99       26.15      5.53 o
   7   5   7       47.83       46.60      3.90 o
   8   5   7       43.26       49.62      3.41 o
   9   5   7       76.84       66.85      4.34 o
  10   5   7        0.77       -1.04      1.93 o
 -11   6   7       23.95       27.58      3.51 o
 -10   6   7      237.04      233.20      7.71 o
  -9   6   7      205.37      189.54      7.29 o
  -8   6   7      107.39      107.37      6.19 o
  -7   6   7       85.94       95.45      6.86 o
  -6   6   7      285.40      315.77     12.58 o
  -5   6   7      312.31      297.17     14.52 o
  -4   6   7       10.20        7.99      2.67 o
  -3   6   7      494.72      494.43     16.93 o
  -2   6   7       20.46       14.24      2.92 o
  -1   6   7      679.77      632.91     23.54 o
   0   6   7      530.05      535.40     29.22 o
   1   6   7      420.36      432.25     17.54 o
   2   6   7      110.53      121.33      8.38 o
   3   6   7      157.97      156.85      7.16 o
   4   6   7        1.01        4.15      2.75 o
   5   6   7       30.43       29.73      4.86 o
   6   6   7       17.17       18.32      4.29 o
   7   6   7        0.09       -0.11      5.79 o
   8   6   7       58.26       48.95      4.78 o
   9   6   7        1.13        0.71      1.78 o
 -10   7   7        0.47        0.19      1.94 o
  -9   7   7       98.47      108.21      5.44 o
  -8   7   7      188.82      228.07      9.96 o
  -7   7   7       15.96       13.75      4.28 o
  -6   7   7        0.49        0.51      2.39 o
  -5   7   7       52.61       50.79      5.44 o
  -4   7   7      585.02      591.85     17.11 o
  -3   7   7     1224.31     1188.05     35.57 o
  -2   7   7      121.56      127.23      7.50 o
  -1   7   7      604.85      634.40     28.00 o
   0   7   7      146.98      150.62     10.59 o
   1   7   7     1018.30      979.50     29.80 o
   2   7   7       24.99       25.19      3.75 o
   3   7   7      165.43      148.55      6.90 o
   4   7   7      177.08      179.97      7.47 o
   5   7   7       15.46       16.77      3.39 o
   6   7   7        0.10       -0.95      2.43 o
   7   7   7       59.23       46.87      4.24 o
   8   7   7        2.36        3.31      1.91 o
   9   7   7        0.63        2.39      1.59 o
  -9   8   7        5.94        2.82      1.71 o
  -8   8   7       28.65       21.07      2.74 o
  -7   8   7       94.74       83.65      4.98 o
  -6   8   7      173.70      158.64      7.06 o
  -5   8   7        1.45        0.81      1.90 o
  -4   8   7       17.90       12.41      3.06 o
  -3   8   7       80.93       84.60      6.03 o
  -2   8   7      177.81      195.35      8.87 o
  -1   8   7     1404.11     1368.76     40.54 o
   0   8   7        6.78        4.86      4.96 o
   1   8   7       59.74       77.49      5.75 o
   2   8   7      291.75      310.52     12.04 o
   3   8   7        3.11        0.91      1.99 o
   4   8   7      257.12      267.64     12.88 o
   5   8   7        9.04        9.16      3.07 o
   6   8   7        1.18        2.58      2.82 o
   7   8   7        2.47        4.41      2.23 o
   8   8   7        0.55        0.55      1.68 o
  -9   9   7       30.82       31.73      3.69 o
  -8   9   7        8.24        9.13      3.18 o
  -7   9   7      100.68       87.32      8.26 o
  -6   9   7       17.77       15.50      2.66 o
  -5   9   7        8.39        4.18      2.62 o
  -4   9   7      188.71      184.34      7.40 o
  -3   9   7       26.68       27.55      3.97 o
  -2   9   7      171.81      174.52      8.58 o
  -1   9   7       63.97       53.08      7.96 o
   0   9   7      544.98      561.70     18.65 o
   1   9   7       16.48       15.20      3.07 o
   2   9   7       50.08       31.74      3.92 o
   3   9   7       36.06       29.61      3.22 o
   4   9   7       16.11       20.13      2.82 o
   5   9   7        2.14        5.83      2.64 o
   6   9   7        1.52        2.32      2.31 o
   7   9   7        8.70        9.19      2.23 o
  -8  10   7       87.44       81.05      8.27 o
  -7  10   7        4.45        2.21      2.73 o
  -6  10   7        1.23        4.79      3.58 o
  -5  10   7       67.71       59.44      6.89 o
  -4  10   7      138.08      136.04      6.30 o
  -3  10   7        0.68        2.23      2.43 o
  -2  10   7       17.43       16.14      3.68 o
  -1  10   7      123.31      114.96      8.77 o
   0  10   7      101.24       89.78      6.18 o
   1  10   7        9.74        6.70      2.92 o
   2  10   7        1.42       -0.99      2.27 o
   3  10   7        6.40        5.69      2.27 o
   4  10   7        3.77        3.48      2.06 o
   5  10   7       17.58       15.95      3.24 o
   6  10   7       16.97        9.81      2.32 o
   7  10   7        1.21       -5.51      2.76 o
  -7  11   7        8.95        8.27      4.41 o
  -6  11   7       24.21       20.00      5.79 o
  -5  11   7      129.62      128.93      8.21 o
  -4  11   7      121.25      136.42      6.98 o
  -3  11   7       51.69       53.02      6.34 o
  -2  11   7       27.64       31.09      8.27 o
  -1  11   7       60.20       68.27      6.62 o
   0  11   7       54.53       57.90      6.35 o
   1  11   7      285.95      301.45     14.36 o
   2  11   7       62.89       60.99     13.51 o
   3  11   7        2.40        0.89      2.32 o
   4  11   7       83.86       79.06      6.03 o
   5  11   7       28.07       28.32      3.69 o
  -5  12   7       42.46       28.67      6.07 o
  -4  12   7       85.70       64.99      5.85 o
  -3  12   7        4.02        7.66      3.69 o
  -2  12   7       23.22       22.97      4.29 o
  -1  12   7       54.98       47.92      8.00 o
   0  12   7        1.76        1.65      4.41 o
   1  12   7       52.59       49.93      9.37 o
   2  12   7       62.53       38.83      8.82 o
   3  12   7        8.84       10.56      4.41 o
   4  12   7       44.22       39.15      6.07 o
  -2  13   7        5.74        4.96      4.41 o
  -1  13   7       44.82       30.88      6.07 o
   0  13   7       18.06       14.89      4.96 o
   1  13   7       14.56        8.27      4.41 o
 -11   0   8       12.63       16.59      2.39 o
 -10   0   8      319.00      349.12     24.54 o
  -9   0   8      170.66      183.34      9.94 o
  -8   0   8      469.21      483.78     20.27 o
  -7   0   8     3254.71     3383.75    111.70 o
  -6   0   8       87.55       91.09      7.30 o
  -5   0   8     6283.61     5682.21    149.51 o
  -4   0   8      107.56      100.74      5.71 o
  -3   0   8      130.38      129.85      6.17 o
  -2   0   8       35.13       28.47      5.02 o
  -1   0   8      893.65      777.30     50.73 o
   0   0   8      385.81      304.63     15.40 o
   1   0   8       32.80       39.27      3.93 o
   2   0   8      391.40      414.26     13.68 o
   3   0   8       46.18       46.23      4.14 o
   4   0   8       89.54       82.84      7.02 o
   5   0   8       60.64       69.46      9.65 o
   6   0   8      105.82      127.92     13.23 o
   7   0   8        1.95       -1.54      5.79 o
   8   0   8        8.18        5.32      2.24 o
   9   0   8        0.02       -1.65      1.65 o
  10   0   8        3.05        2.45      1.78 o
 -11   1   8       58.79       63.18      2.61 o
 -10   1   8       40.98       41.25      2.84 o
  -9   1   8      266.43      262.58      8.87 o
  -8   1   8       20.70       26.22      3.25 o
  -7   1   8      436.24      488.98     14.33 o
  -6   1   8      428.26      414.06     10.05 o
  -5   1   8      346.20      340.08      8.44 o
  -4   1   8        7.16        5.39      1.67 o
  -3   1   8       37.05       39.38      2.74 o
  -2   1   8       21.46       17.09      1.97 o
  -1   1   8       55.00       58.93      3.58 o
   0   1   8       78.56       61.07      3.29 o
   1   1   8      380.03      377.85      9.88 o
   2   1   8      879.04      891.01     21.12 o
   3   1   8      147.35      156.52      5.69 o
   4   1   8        0.84       -0.08      2.15 o
   5   1   8        3.35        4.25      2.33 o
   6   1   8       42.99       49.55      3.77 o
   7   1   8        0.46       -0.06      1.86 o
   8   1   8       57.79       69.07      3.21 o
   9   1   8        0.61       -0.39      1.18 o
  10   1   8        5.95        5.49      1.20 o
 -11   2   8        1.24        1.62      1.77 o
 -10   2   8        9.40       13.06      2.16 o
  -9   2   8        1.54        1.79      1.74 o
  -8   2   8        1.47        0.46      1.96 o
  -7   2   8      672.47      688.21     21.63 o
  -6   2   8      277.69      254.82     13.19 o
  -5   2   8      414.81      428.74     12.34 o
  -4   2   8        9.06        8.25      1.68 o
  -3   2   8      256.00      274.96      8.47 o
  -2   2   8       36.21       33.98      2.56 o
  -1   2   8      169.21      163.46      5.32 o
   0   2   8      347.94      328.71      8.58 o
   1   2   8      300.05      301.47      9.58 o
   2   2   8       12.65       10.06      1.85 o
   3   2   8       34.47       42.10      2.87 o
   4   2   8      299.07      296.29      9.02 o
   5   2   8        1.06       -0.30      1.90 o
   6   2   8       32.33       38.62      3.37 o
   7   2   8       18.55       20.53      2.61 o
   8   2   8        7.95       13.23      1.98 o
   9   2   8       15.20        9.99      1.59 o
  10   2   8       19.81       19.04      1.91 o
 -11   3   8        0.11        0.47      1.62 o
 -10   3   8       50.54       50.86      3.24 o
  -9   3   8        2.54        2.20      2.54 o
  -8   3   8      395.70      417.96     16.77 o
  -7   3   8      961.93     1011.09     23.47 o
  -6   3   8      181.81      166.71      4.89 o
  -5   3   8      149.58      149.96      5.08 o
  -4   3   8      115.17      105.31      4.14 o
  -3   3   8      107.20       85.27      3.66 o
  -2   3   8      596.29      556.75     12.52 o
  -1   3   8       22.58       21.28      2.90 o
   0   3   8        7.48        5.43      1.49 o
   1   3   8       27.30       25.82      2.19 o
   2   3   8      171.38      156.36      4.52 o
   3   3   8      372.40      391.56     14.49 o
   4   3   8       21.29       23.59      2.72 o
   5   3   8        1.53        1.49      2.03 o
   6   3   8       56.80       58.10      3.52 o
   7   3   8       52.70       57.84      4.69 o
   8   3   8        4.99        4.40      1.86 o
   9   3   8       50.79       50.84      2.88 o
  10   3   8        5.04        7.72      2.34 o
 -11   4   8       45.31       48.18      3.47 o
 -10   4   8      288.07      288.68      9.16 o
  -9   4   8       90.28      107.66      6.29 o
  -8   4   8      393.42      380.43     12.59 o
  -7   4   8        9.45        6.20      3.15 o
  -6   4   8      406.63      377.59     13.84 o
  -5   4   8       96.72       97.13      6.64 o
  -4   4   8     1528.73     1446.22     30.01 o
  -3   4   8      107.54      101.87      3.46 o
  -2   4   8       43.02       43.34      2.54 o
  -1   4   8     1630.90     1626.06     36.13 o
   0   4   8       14.23        9.94      1.62 o
   1   4   8      176.09      179.41      6.92 o
   2   4   8     1018.40     1070.82     26.52 o
   3   4   8     1210.18     1214.23     30.03 o
   4   4   8      978.47     1018.82     31.68 o
   5   4   8       79.75       85.99      4.48 o
   6   4   8      104.70       92.21      4.56 o
   7   4   8       31.94       35.27      3.29 o
   8   4   8       63.79       72.91      4.14 o
   9   4   8       29.04       31.80      2.36 o
 -11   5   8       30.49       24.26      4.41 o
 -10   5   8       31.60       30.91      2.74 o
  -9   5   8       81.46       86.99      5.09 o
  -8   5   8        1.23        3.13      2.50 o
  -7   5   8       60.00       54.78      4.54 o
  -6   5   8      498.68      474.03     17.58 o
  -5   5   8      555.10      559.44     25.26 o
  -4   5   8      111.26      121.16      7.50 o
  -3   5   8       40.00       31.99      3.61 o
  -2   5   8     1182.58     1189.77     34.41 o
  -1   5   8      631.42      636.47     23.95 o
   0   5   8      181.32      183.20      9.11 o
   1   5   8      263.59      255.62      9.08 o
   2   5   8      191.54      196.50      6.74 o
   3   5   8        2.65        2.15      1.95 o
   4   5   8      530.01      554.90     34.23 o
   5   5   8       28.63       25.09      3.06 o
   6   5   8       73.54       75.58      6.05 o
   7   5   8        9.73        8.03      2.83 o
   8   5   8       36.16       34.61      3.01 o
   9   5   8       13.60        8.47      2.13 o
 -10   6   8       81.96       80.34      4.78 o
  -9   6   8      228.49      243.40      8.41 o
  -8   6   8       11.70        4.78      2.46 o
  -7   6   8       41.27       40.57      4.05 o
  -6   6   8       79.21       87.93     10.33 o
  -5   6   8      443.48      530.91     22.52 o
  -4   6   8       11.90       14.28      3.15 o
  -3   6   8      239.16      255.01     10.66 o
  -2   6   8        1.09        3.24      2.48 o
  -1   6   8      134.05      142.07      7.84 o
   0   6   8     1428.09     1537.81     74.44 o
   1   6   8      443.29      465.37     27.02 o
   2   6   8      100.28      111.48      8.19 o
   3   6   8      130.18      155.48      8.76 o
   4   6   8       29.70       25.92      3.79 o
   5   6   8        9.82       13.87      3.28 o
   6   6   8       32.45       41.90      4.55 o
   7   6   8       15.05       13.90      2.96 o
   8   6   8        4.51        5.44      1.82 o
   9   6   8        5.11        6.89      2.34 o
 -10   7   8        7.63        7.72      3.31 o
  -9   7   8       11.53       11.96      2.18 o
  -8   7   8       78.64       95.99      6.26 o
  -7   7   8        3.59        2.76      2.55 o
  -6   7   8      521.29      525.73     18.11 o
  -5   7   8      101.07       84.62     12.02 o
  -4   7   8       12.07       12.68      2.69 o
  -3   7   8     1377.67     1410.84     42.07 o
  -2   7   8      236.10      218.33      9.72 o
  -1   7   8        2.38        0.11      2.27 o
   0   7   8      137.96      158.48     11.13 o
   1   7   8      417.47      425.85     19.16 o
   2   7   8      369.64      399.69     14.60 o
   3   7   8       20.78       23.34      3.70 o
   4   7   8      200.69      192.15      8.90 o
   5   7   8       44.24       35.74      4.11 o
   6   7   8        4.12        1.18      2.43 o
   7   7   8        0.15       -2.12      2.00 o
   8   7   8        2.24        3.96      2.06 o
  -9   8   8       80.17       80.71      7.20 o
  -8   8   8       91.57       77.26      5.04 o
  -7   8   8        3.91        0.29      3.18 o
  -6   8   8       63.59       65.62      5.85 o
  -5   8   8      275.97      283.18     11.40 o
  -4   8   8       11.01       15.78      3.15 o
  -3   8   8       38.01       41.40      4.43 o
  -2   8   8        2.70       -1.50      2.18 o
  -1   8   8       96.64      108.09     14.68 o
   0   8   8       72.07       67.69     18.75 o
   1   8   8      119.13      121.53      7.26 o
   2   8   8       18.39       13.34      3.04 o
   3   8   8       25.24       27.01      3.70 o
   4   8   8       42.80       40.83      4.21 o
   5   8   8        0.06       -1.28      2.43 o
   6   8   8       70.26       70.20      6.07 o
   7   8   8       12.69        9.33      2.72 o
  -8   9   8       54.83       56.90      3.82 o
  -7   9   8        7.99        4.28      2.24 o
  -6   9   8       10.36        6.94      4.41 o
  -5   9   8       38.03       24.75      4.96 o
  -4   9   8       31.49       40.80      4.68 o
  -3   9   8       44.18       45.09      4.51 o
  -2   9   8       46.76       43.56      4.26 o
  -1   9   8      368.07      339.35     24.11 o
   0   9   8      252.99      293.74     14.28 o
   1   9   8       23.07       28.69      4.03 o
   2   9   8        0.38        1.45      3.33 o
   3   9   8       73.02       74.33      5.82 o
   4   9   8        2.12        3.31      2.43 o
   5   9   8       36.91       27.63      3.90 o
   6   9   8       16.74       12.89      2.32 o
   7   9   8        8.11        5.51      3.86 o
  -7  10   8        3.64        4.96      4.41 o
  -6  10   8      187.65      193.54     14.34 o
  -5  10   8       69.26       68.83      6.03 o
  -4  10   8       51.10       54.12      4.70 o
  -3  10   8       12.45        8.07      2.71 o
  -2  10   8       10.22       13.85      2.83 o
  -1  10   8        8.79       17.31      3.97 o
   0  10   8        1.06        1.65      3.05 o
   1  10   8        1.37        0.15      2.90 o
   2  10   8       42.85       36.20      7.49 o
   3  10   8        0.03       -2.21      2.07 o
   4  10   8        2.41       -1.15      2.07 o
   5  10   8        0.09        1.15      2.24 o
  -6  11   8       41.39       33.08      6.07 o
  -5  11   8        0.23       -1.10      4.41 o
  -4  11   8       89.66       86.79      7.02 o
  -3  11   8        2.59       -1.38      3.12 o
  -2  11   8       62.89       65.40     14.06 o
  -1  11   8       13.46       14.89      6.07 o
   0  11   8        2.85       11.03      5.51 o
   1  11   8       21.64       21.50      6.07 o
   2  11   8        7.62        6.03      3.30 o
   3  11   8       10.45        7.76      2.90 o
   4  11   8       29.67       24.26      4.96 o
  -3  12   8       84.26       71.39      5.64 o
  -2  12   8       36.31       41.35      7.17 o
  -1  12   8       12.55       22.61      5.51 o
   0  12   8       77.80       90.98     10.48 o
   1  12   8        8.36        7.72      4.41 o
 -11   1   9       55.06       46.87      5.51 o
 -10   1   9       88.94       98.36      4.72 o
  -9   1   9        0.01        1.01      1.00 o
  -8   1   9       12.28        6.49      2.44 o
  -7   1   9        1.80        8.62      2.54 o
  -6   1   9     1550.86     1516.25     34.17 o
  -5   1   9      469.01      447.06     11.54 o
  -4   1   9       21.32       20.19      2.40 o
  -3   1   9       75.70       74.25      3.89 o
  -2   1   9      594.09      563.26     15.96 o
  -1   1   9       46.97       42.47      3.00 o
   0   1   9        6.59        6.37      1.67 o
   1   1   9       55.43       48.09      4.48 o
   2   1   9       62.78       58.68      3.59 o
   3   1   9      347.25      354.91     11.26 o
   4   1   9      122.61      121.71      5.12 o
   5   1   9       96.63       92.65      4.51 o
   6   1   9       47.08       43.72      3.17 o
   7   1   9        6.96        1.94      1.59 o
   8   1   9       14.84       16.14      1.95 o
   9   1   9        1.10        0.91      1.42 o
 -11   2   9       38.62       31.80      1.87 o
 -10   2   9       49.36       44.31      3.27 o
  -9   2   9       94.67       99.90      6.99 o
  -8   2   9      242.93      283.09      7.82 o
  -7   2   9       19.61       16.02      1.66 o
  -6   2   9      239.76      228.75      6.87 o
  -5   2   9      422.99      404.68      9.82 o
  -4   2   9      243.11      238.95      7.12 o
  -3   2   9     1843.79     1816.93     34.04 o
  -2   2   9      636.74      630.19     14.99 o
  -1   2   9      112.36       97.16      4.86 o
   0   2   9       37.47       30.20      2.64 o
   1   2   9      889.76      922.44     30.27 o
   2   2   9       66.52       65.11      3.84 o
   3   2   9      211.73      223.76      6.60 o
   4   2   9       87.59       85.58      4.83 o
   5   2   9        2.10        2.30      2.04 o
   6   2   9      376.52      426.85     10.49 o
   7   2   9       13.10        8.77      1.86 o
   8   2   9        3.36        1.68      1.90 o
   9   2   9        2.22        3.35      1.42 o
 -11   3   9      229.44      229.38     13.78 o
 -10   3   9      105.95      103.48      4.89 o
  -9   3   9       16.35       17.70      2.68 o
  -8   3   9       24.44       17.14      3.50 o
  -7   3   9      469.29      521.96     18.11 o
  -6   3   9     1042.65     1158.06     26.58 o
  -5   3   9       15.50       21.94      2.14 o
  -4   3   9        6.09        5.09      1.50 o
  -3   3   9      613.11      631.85     14.23 o
  -2   3   9       22.34       21.90      2.19 o
  -1   3   9      387.77      373.24     12.41 o
   0   3   9      111.60      118.30      4.65 o
   1   3   9       66.29       77.78      3.54 o
   2   3   9      469.66      458.91     10.34 o
   3   3   9       83.67       90.37      4.19 o
   4   3   9      233.45      263.95      7.44 o
   5   3   9       81.59       79.10      4.32 o
   6   3   9        0.05       -1.71      1.67 o
   7   3   9        0.32       -0.39      1.81 o
   8   3   9        2.57        3.09      1.67 o
   9   3   9       28.94       25.78      3.35 o
 -10   4   9       35.00       32.44      2.68 o
  -9   4   9        1.80        4.72      2.18 o
  -8   4   9      121.49      112.56      7.26 o
  -7   4   9       26.00       39.90      4.64 o
  -6   4   9       27.04       29.01      4.00 o
  -5   4   9       38.24       35.24      4.19 o
  -4   4   9      236.90      264.94      9.21 o
  -3   4   9      507.64      557.50     13.69 o
  -2   4   9      187.56      186.76      5.34 o
  -1   4   9      398.64      380.23     11.00 o
   0   4   9       62.50       62.89      4.35 o
   1   4   9        8.04        9.77      2.43 o
   2   4   9      742.29      812.88     23.96 o
   3   4   9       16.96       24.22      2.61 o
   4   4   9      261.01      288.21     13.22 o
   5   4   9        0.09        1.24      1.81 o
   6   4   9        0.36       -3.76      1.88 o
   7   4   9        0.09        0.55      1.70 o
   8   4   9        1.46        3.90      2.23 o
 -10   5   9        3.18        6.01      2.11 o
  -9   5   9       15.85       22.04      2.80 o
  -8   5   9       48.18       49.21      4.05 o
  -7   5   9       15.67       15.37      3.01 o
  -6   5   9       91.49       86.55      7.66 o
  -5   5   9      397.84      389.11     14.28 o
  -4   5   9      302.43      300.07     10.31 o
  -3   5   9       79.42       81.58      4.96 o
  -2   5   9        1.13        0.66      2.27 o
  -1   5   9     2142.54     2179.56     72.52 o
   0   5   9       48.47       39.30      4.77 o
   1   5   9      120.68      135.43     15.99 o
   2   5   9      116.42      104.34      6.89 o
   3   5   9      874.78      879.70     32.96 o
   4   5   9       71.51       64.67      6.81 o
   5   5   9       14.10        9.79      2.68 o
   6   5   9       75.64       77.60      5.71 o
   7   5   9       26.68       25.90      3.28 o
   8   5   9        0.11        1.74      2.11 o
  -9   6   9        9.02       10.73      2.10 o
  -8   6   9       35.41       36.35      3.57 o
  -7   6   9        0.78        2.23      2.28 o
  -6   6   9        0.05        5.87      2.38 o
  -5   6   9       83.94       59.31      6.89 o
  -4   6   9       33.57       32.58      5.71 o
  -3   6   9        1.56        3.76      2.51 o
  -2   6   9        5.65        6.16      2.57 o
  -1   6   9      204.16      225.22     12.83 o
   0   6   9      185.99      195.02     11.91 o
   1   6   9      777.01      828.74     60.10 o
   2   6   9      104.79      115.54      9.26 o
   3   6   9       44.55       48.65      6.40 o
   4   6   9       18.77       21.45      3.47 o
   5   6   9       55.04       44.12      5.46 o
   6   6   9      253.95      245.09     11.70 o
   7   6   9        1.51        0.25      2.07 o
   8   6   9        8.25        3.86      2.34 o
  -9   7   9        2.35        1.31      2.03 o
  -8   7   9        9.70       10.02      2.47 o
  -7   7   9      318.68      332.24     14.48 o
  -6   7   9      101.66      117.36      7.08 o
  -5   7   9        6.96        0.72      2.51 o
  -4   7   9       42.03       39.55      4.02 o
  -3   7   9      303.73      286.96     11.43 o
  -2   7   9      526.88      552.85     22.27 o
  -1   7   9       74.39       82.04      7.82 o
   0   7   9       23.08       18.61      4.49 o
   1   7   9       69.67       67.69      7.14 o
   2   7   9       73.84       85.23      7.68 o
   3   7   9      168.91      194.10      8.90 o
   4   7   9       15.89       14.41      3.07 o
   5   7   9        3.59        6.00      3.30 o
   6   7   9        0.41        2.04      2.51 o
   7   7   9       11.97        9.16      2.51 o
  -8   8   9        0.45        0.61      2.00 o
  -7   8   9      505.15      488.71     16.01 o
  -6   8   9       50.76       52.60      6.06 o
  -5   8   9       27.49       21.09      4.69 o
  -4   8   9       28.12       32.93      3.87 o
  -3   8   9      308.33      315.90     11.97 o
  -2   8   9        8.34        4.86      2.57 o
  -1   8   9        7.69        5.12      3.16 o
   0   8   9       86.72       87.79      8.55 o
   1   8   9      106.54      119.96     17.92 o
   2   8   9       54.81       73.39     12.68 o
   3   8   9        0.44       -0.18      2.23 o
   4   8   9        5.41        1.79      3.22 o
   5   8   9        1.38        3.78      2.65 o
   6   8   9       52.20       36.53      3.90 o
  -7   9   9       77.85       73.54      5.64 o
  -6   9   9      147.62      113.14      7.60 o
  -5   9   9        0.47        1.21      4.96 o
  -4   9   9      174.27      173.76      7.82 o
  -3   9   9        4.16        8.29      2.72 o
  -2   9   9        5.90        7.42      3.06 o
  -1   9   9       47.14       46.21      5.56 o
   0   9   9       22.48       22.06      7.72 o
   1   9   9        3.04        5.69      3.05 o
   2   9   9       14.59       19.42      6.34 o
   3   9   9       74.80       72.46      6.94 o
   4   9   9       17.68       15.66      2.71 o
   5   9   9        1.74        4.28      2.51 o
  -6  10   9       22.28       13.23      4.96 o
  -5  10   9        0.51        2.32      2.75 o
  -4  10   9       47.44       36.69      3.96 o
  -3  10   9       98.78      106.52      7.54 o
  -2  10   9        0.09        0.87      2.65 o
  -1  10   9       54.63       55.65      5.69 o
   0  10   9        9.43        7.90      3.44 o
   1  10   9        1.53        2.99      4.14 o
   2  10   9        0.02       -2.76      2.34 o
   3  10   9       24.41       15.46      3.12 o
   4  10   9        5.67        7.72      3.31 o
  -3  11   9       31.12       35.84      6.07 o
  -2  11   9       59.10       79.95      9.37 o
  -1  11   9       22.58       22.61      5.51 o
   0  11   9        0.01       -0.79      2.65 o
   1  11   9        0.95       -3.86      3.31 o
 -10   0  10       51.86       55.66      3.97 o
  -9   0  10        0.15        0.90      1.06 o
  -8   0  10      170.04      172.36      6.73 o
  -7   0  10      406.27      460.83     19.10 o
  -6   0  10       20.09       32.83      8.78 o
  -5   0  10      155.09      159.80     13.75 o
  -4   0  10        1.99        5.51      2.43 o
  -3   0  10      501.30      452.18     18.52 o
  -2   0  10       83.23       90.21      7.21 o
  -1   0  10      168.35      205.60     10.72 o
   0   0  10      684.03      725.78     33.36 o
   1   0  10      349.85      352.29     15.60 o
   2   0  10      108.28      124.33      8.77 o
   3   0  10      197.97      238.49     12.28 o
   4   0  10       24.95       20.67      3.65 o
   5   0  10       62.46       74.25     10.74 o
   6   0  10      148.31      159.73      7.72 o
   7   0  10      218.16      246.49     11.17 o
   8   0  10       91.05      105.09      4.83 o
 -10   1  10       21.46       21.29      2.19 o
  -9   1  10      130.03      135.88      5.40 o
  -8   1  10      226.97      260.27      6.27 o
  -7   1  10       76.84       68.17      3.99 o
  -6   1  10      132.80      127.09      4.89 o
  -5   1  10       21.75        9.87      1.89 o
  -4   1  10      665.40      724.60     20.78 o
  -3   1  10       16.13       20.23      2.41 o
  -2   1  10      182.00      183.92      6.25 o
  -1   1  10       78.48       95.42      4.58 o
   0   1  10       11.41       11.33      2.11 o
   1   1  10      117.16      136.53      7.40 o
   2   1  10       44.19       48.36      3.49 o
   3   1  10        1.43        1.85      1.95 o
   4   1  10      180.57      194.66      5.81 o
   5   1  10      661.50      717.70     17.31 o
   6   1  10      154.06      171.93      6.22 o
   7   1  10        4.31        0.26      1.47 o
   8   1  10      185.54      177.38      5.22 o
 -10   2  10        9.09       11.04      1.27 o
  -9   2  10        3.83        4.00      2.10 o
  -8   2  10        4.15        3.65      2.64 o
  -7   2  10       30.47       34.93      3.94 o
  -6   2  10       48.43       38.06      2.26 o
  -5   2  10      370.39      434.37      9.84 o
  -4   2  10        0.75       -0.12      1.36 o
  -3   2  10       88.16       71.10      3.47 o
  -2   2  10      111.39      110.06      4.29 o
  -1   2  10       53.26       61.05      5.10 o
   0   2  10       67.42       57.56      3.99 o
   1   2  10      462.45      473.14     17.87 o
   2   2  10      138.52      156.34      6.15 o
   3   2  10        1.27        0.33      1.81 o
   4   2  10       19.29       17.21      2.36 o
   5   2  10      128.88      120.72      4.86 o
   6   2  10        6.42        2.83      1.57 o
   7   2  10       47.60       46.34      2.34 o
   8   2  10       24.71       24.60      2.71 o
 -10   3  10        2.20        1.42      1.78 o
  -9   3  10        3.14        3.96      1.82 o
  -8   3  10        2.30       -0.42      2.05 o
  -7   3  10        4.38        5.89      2.83 o
  -6   3  10       91.44       82.84      6.26 o
  -5   3  10      309.98      306.97      9.99 o
  -4   3  10     1683.75     1691.98     32.01 o
  -3   3  10      426.98      412.22     11.80 o
  -2   3  10       11.98        9.16      1.73 o
  -1   3  10      140.52      142.48      4.66 o
   0   3  10      142.38      154.13      6.58 o
   1   3  10      327.47      340.88      8.18 o
   2   3  10       77.05       77.08      4.83 o
   3   3  10      347.23      384.44     10.45 o
   4   3  10      352.90      353.78      8.96 o
   5   3  10       30.38       28.67      2.48 o
   6   3  10        4.99        3.77      1.91 o
   7   3  10       14.02       10.98      1.67 o
   8   3  10        6.15        6.62      2.73 o
 -10   4  10       11.09       18.20      4.41 o
  -9   4  10       40.96       46.95      3.48 o
  -8   4  10      416.09      474.97     14.04 o
  -7   4  10      696.62      763.01     23.94 o
  -6   4  10        6.76        4.52      2.83 o
  -5   4  10      479.85      468.81     16.40 o
  -4   4  10      267.89      288.22      8.71 o
  -3   4  10        2.99        0.70      2.15 o
  -2   4  10     1201.31     1168.31     30.88 o
  -1   4  10       27.82       33.44      3.07 o
   0   4  10       40.94       43.02      3.35 o
   1   4  10       56.49       57.43      3.90 o
   2   4  10      792.42      802.31     27.07 o
   3   4  10      326.19      323.90      8.94 o
   4   4  10        1.92        2.37      1.80 o
   5   4  10      100.24       88.74      3.97 o
   6   4  10       14.31       16.37      2.61 o
   7   4  10        1.57        3.09      1.85 o
  -9   5  10      137.80      144.81      6.47 o
  -8   5  10       93.84      115.91      5.78 o
  -7   5  10        7.40        4.66      2.22 o
  -6   5  10       49.34       44.14      4.58 o
  -5   5  10      363.40      358.84     13.23 o
  -4   5  10     1137.26     1142.05     29.53 o
  -3   5  10       11.70        9.74      2.56 o
  -2   5  10      136.07      149.28      7.37 o
  -1   5  10      253.64      256.37     11.85 o
   0   5  10       65.86       71.69      5.96 o
   1   5  10       96.09      106.76      7.02 o
   2   5  10       10.74        3.31      4.41 o
   3   5  10        4.42        9.37      4.41 o
   4   5  10        2.13        3.22      2.58 o
   5   5  10       54.29       48.23      4.34 o
   6   5  10        1.40       -0.76      2.18 o
   7   5  10        1.15        0.90      2.12 o
  -9   6  10        5.31        7.92      2.07 o
  -8   6  10        4.86        5.34      2.24 o
  -7   6  10        0.37        1.52      2.15 o
  -6   6  10       32.30       25.14      3.13 o
  -5   6  10        0.42        1.05      2.60 o
  -4   6  10        6.43        4.70      2.60 o
  -3   6  10        0.65        0.93      2.51 o
  -2   6  10      268.53      270.32     13.74 o
  -1   6  10       10.83        9.29      3.57 o
   0   6  10       12.78       14.22      6.89 o
   1   6  10        0.49       -2.65      4.96 o
   2   6  10       27.98       27.30      9.37 o
   3   6  10        3.43        2.87      2.90 o
   4   6  10       49.66       47.51      5.57 o
   5   6  10       47.39       38.89      4.68 o
   6   6  10       37.13       37.96      4.08 o
  -8   7  10       89.73       90.58      5.76 o
  -7   7  10        0.30        3.03      2.39 o
  -6   7  10       10.45       11.62      2.71 o
  -5   7  10      198.60      190.14      8.44 o
  -4   7  10        7.54       10.31      2.92 o
  -3   7  10       78.95       78.64      5.49 o
  -2   7  10      260.58      304.77     14.59 o
  -1   7  10        0.14       -2.48      4.69 o
   0   7  10       99.18       95.15     11.03 o
   1   7  10      215.24      230.01     15.71 o
   2   7  10        0.09       -2.21      2.73 o
   3   7  10        1.24        3.12      2.90 o
   4   7  10      104.44       86.78     10.22 o
   5   7  10       87.89       81.23      7.17 o
  -7   8  10      110.98       86.57      8.27 o
  -6   8  10        1.18        4.63      4.41 o
  -5   8  10        1.86       -0.15      2.90 o
  -4   8  10      353.34      350.66     16.50 o
  -3   8  10       15.04       18.52      3.04 o
  -2   8  10      205.41      223.25     11.46 o
  -1   8  10       42.59       49.94      6.34 o
   0   8  10        9.15       14.16      3.69 o
   1   8  10      210.12      231.30     11.85 o
   2   8  10        8.17        7.17      3.12 o
   3   8  10        6.22        2.46      3.86 o
   4   8  10        0.80        2.76      2.34 o
   5   8  10        3.39        2.76      3.31 o
  -6   9  10       18.83       19.63      3.30 o
  -5   9  10        0.18       -0.76      3.31 o
  -4   9  10       32.11       22.25      2.96 o
  -3   9  10       25.69       21.51      3.86 o
  -2   9  10       31.16       28.89      4.69 o
  -1   9  10       16.70       11.27      3.44 o
   0   9  10      140.24      149.17     17.37 o
   1   9  10       59.23       54.10      5.42 o
   2   9  10        3.18        2.38      2.51 o
   3   9  10        0.07        0.55      2.76 o
   4   9  10       35.99       36.39      5.51 o
  -3  10  10       35.70       28.32      3.69 o
  -2  10  10       52.50       42.29      4.96 o
  -1  10  10      184.02      183.27      9.26 o
   0  10  10        5.09        7.09      2.65 o
   1  10  10        0.39       -0.34      2.51 o
   2  10  10       15.46       10.08      3.86 o
  -9   1  11      371.16      357.33     18.46 o
  -8   1  11      134.96      138.62      8.12 o
  -7   1  11       63.57       66.66      2.73 o
  -6   1  11        8.72        9.41      1.76 o
  -5   1  11      201.81      192.65      6.38 o
  -4   1  11        8.72        3.92      1.59 o
  -3   1  11      628.89      594.37     12.78 o
  -2   1  11      392.12      382.91     10.25 o
  -1   1  11       11.62        7.87      2.02 o
   0   1  11      201.60      203.78      6.69 o
   1   1  11        3.44        3.92      2.33 o
   2   1  11        0.65        1.71      2.05 o
   3   1  11      159.95      185.11      7.35 o
   4   1  11      395.27      419.80     14.22 o
   5   1  11      112.19      117.02      5.43 o
   6   1  11       49.69       49.11      2.65 o
   7   1  11       25.09       28.67      5.51 o
  -9   2  11       93.58      112.92      5.76 o
  -8   2  11        4.68        3.07      2.31 o
  -7   2  11       61.96       61.85      5.07 o
  -6   2  11       99.18      102.11      6.46 o
  -5   2  11      237.12      272.25      6.33 o
  -4   2  11        0.15        1.09      1.34 o
  -3   2  11       38.32       33.66      2.45 o
  -2   2  11       92.87      106.51      4.17 o
  -1   2  11       39.41       57.57      3.12 o
   0   2  11       90.64       99.44      4.13 o
   1   2  11      143.11      162.03      5.18 o
   2   2  11      205.73      203.41      5.83 o
   3   2  11       17.49       20.47      2.59 o
   4   2  11      231.90      247.14      9.55 o
   5   2  11       31.92       28.92      2.85 o
   6   2  11       42.10       42.45      5.07 o
  -9   3  11      649.19      633.26     28.95 o
  -8   3  11      212.32      207.43      7.29 o
  -7   3  11       41.27       47.66     10.84 o
  -6   3  11      115.90      138.67     10.58 o
  -5   3  11      155.85      151.01      6.69 o
  -4   3  11      261.23      253.83      7.05 o
  -3   3  11        5.55        1.10      1.72 o
  -2   3  11      221.62      217.81      5.69 o
  -1   3  11       15.26       10.64      2.26 o
   0   3  11      436.34      444.70      9.84 o
   1   3  11       24.70       30.00      2.80 o
   2   3  11        0.62        0.04      1.86 o
   3   3  11       13.21       19.17      2.44 o
   4   3  11       32.00       30.14      3.42 o
   5   3  11        5.79        4.81      1.85 o
   6   3  11        0.44        0.12      1.61 o
  -8   4  11       28.20       32.14      3.01 o
  -7   4  11        6.48        2.36      2.10 o
  -6   4  11       15.53       14.52      3.04 o
  -5   4  11      102.34       90.09      5.83 o
  -4   4  11       12.20       16.49      3.02 o
  -3   4  11        0.23        2.50      2.27 o
  -2   4  11        1.45        0.38      2.32 o
  -1   4  11      245.96      280.47     10.50 o
   0   4  11      114.96      124.10      6.86 o
   1   4  11       29.84       24.80      3.01 o
   2   4  11      142.53      120.98      5.60 o
   3   4  11       76.70       73.90      5.28 o
   4   4  11       90.44       77.03      5.89 o
   5   4  11        2.99        0.61      2.27 o
   6   4  11        7.55        7.72      2.65 o
  -8   5  11        1.44        0.37      1.71 o
  -7   5  11        0.04       -1.97      1.85 o
  -6   5  11        4.48        4.79      2.20 o
  -5   5  11       30.69       30.58      4.87 o
  -4   5  11       84.00       89.51      5.57 o
  -3   5  11      129.87      119.57     12.46 o
  -2   5  11       28.74       19.32      3.43 o
  -1   5  11       56.23       56.28      5.81 o
   0   5  11       53.65       62.24      6.24 o
   1   5  11        9.32        8.53      6.34 o
   2   5  11        3.15        1.02      3.53 o
   3   5  11        1.36       -1.89      2.32 o
   4   5  11       15.98       12.34      2.67 o
   5   5  11        5.26        1.97      2.65 o
  -7   6  11       65.87       73.88      4.20 o
  -6   6  11       52.60       55.50      5.28 o
  -5   6  11      531.27      477.75     15.69 o
  -4   6  11        0.05       -0.02      2.32 o
  -3   6  11      181.45      181.22      8.26 o
  -2   6  11      734.24      819.04     31.07 o
  -1   6  11      167.84      176.06     10.59 o
   0   6  11       11.24        8.94      6.89 o
   1   6  11        1.64        1.65      4.41 o
   2   6  11       26.86       19.21      3.84 o
   3   6  11       13.79       14.61      3.51 o
   4   6  11       11.86        8.55      2.73 o
   5   6  11        1.30       -1.10      3.31 o
  -7   7  11        9.52        5.51      3.31 o
  -6   7  11        0.45        0.85      2.51 o
  -5   7  11       98.55       96.21     15.99 o
  -4   7  11        5.73       10.43      2.64 o
  -3   7  11        0.36        1.73      2.65 o
  -2   7  11       47.72       48.55      5.56 o
  -1   7  11      111.82      133.99     11.85 o
   0   7  11      156.84      178.40     25.36 o
   1   7  11       47.45       54.87      5.69 o
   2   7  11       35.97       58.11      6.62 o
   3   7  11        7.15        5.24      2.73 o
   4   7  11       10.27        7.72      3.86 o
  -5   8  11       56.05       41.35      5.51 o
  -4   8  11       47.72       41.91      5.51 o
  -3   8  11       10.61        3.54      2.65 o
  -2   8  11       25.00       30.89      3.97 o
  -1   8  11        4.78        6.21      2.90 o
   0   8  11       40.77       38.29      6.34 o
   1   8  11       12.93        9.52      2.90 o
   2   8  11        0.05       -0.95      2.12 o
  -3   9  11       94.77       86.02      7.72 o
  -2   9  11        4.12        6.70      2.65 o
  -1   9  11      139.40      124.02      7.14 o
   0   9  11       40.97       32.39      3.84 o
   1   9  11        4.78        4.75      2.51 o
  -8   0  12      118.59      129.02     10.48 o
  -7   0  12        5.16        1.91      3.86 o
  -6   0  12      100.16       95.24      3.90 o
  -5   0  12       44.26       37.00      3.19 o
  -4   0  12       37.78       34.18      4.55 o
  -3   0  12      119.07      162.36      6.86 o
  -2   0  12       24.28       14.66     12.68 o
  -1   0  12      248.29      236.22     11.50 o
   0   0  12      198.28      199.90     10.53 o
   1   0  12       64.43       87.29      7.02 o
   2   0  12      141.76      151.95      9.16 o
   3   0  12      291.68      314.15     16.54 o
   4   0  12      168.70      191.94      9.36 o
   5   0  12        3.87       -0.55      2.34 o
  -8   1  12      245.12      278.27     18.67 o
  -7   1  12      203.79      209.40      6.39 o
  -6   1  12      683.34      681.51     16.68 o
  -5   1  12        7.95        5.92      1.38 o
  -4   1  12        5.82        4.76      1.58 o
  -3   1  12       94.48      114.75      4.62 o
  -2   1  12        1.71        6.71      1.87 o
  -1   1  12      496.15      496.76     11.85 o
   0   1  12       29.90       32.32      2.74 o
   1   1  12       80.68       82.01      5.66 o
   2   1  12       93.08       90.60      4.07 o
   3   1  12       26.41       30.53      3.16 o
   4   1  12       14.18       14.49      3.18 o
   5   1  12      133.08      133.56      5.45 o
  -8   2  12      112.15      134.06      4.74 o
  -7   2  12       64.81       80.11      8.22 o
  -6   2  12        0.32        0.57      2.39 o
  -5   2  12        4.83        6.81      2.28 o
  -4   2  12       15.39       18.25      2.13 o
  -3   2  12       39.15       38.69      2.93 o
  -2   2  12        0.12       -0.36      1.35 o
  -1   2  12       20.23       22.36      2.67 o
   0   2  12      356.83      374.51      8.54 o
   1   2  12       45.90       54.41      3.29 o
   2   2  12       22.19       23.55      2.80 o
   3   2  12        0.21        0.55      1.85 o
   4   2  12       81.42       82.29      4.02 o
   5   2  12       30.22       24.83      3.69 o
  -7   3  12       28.91       28.88      4.12 o
  -6   3  12        6.46        3.62      2.41 o
  -5   3  12      106.07       96.93      5.01 o
  -4   3  12      192.42      161.31      6.40 o
  -3   3  12      172.19      156.77      6.24 o
  -2   3  12       20.86       19.02      2.61 o
  -1   3  12        2.54        2.73      1.81 o
   0   3  12        0.62        2.60      1.74 o
   1   3  12       11.21       10.30      1.96 o
   2   3  12       56.31       65.61      4.74 o
   3   3  12        5.02        5.60      2.00 o
   4   3  12        5.96        5.68      1.96 o
  -7   4  12        5.79        5.16      1.91 o
  -6   4  12      149.66      158.08     13.51 o
  -5   4  12      209.54      225.72     10.72 o
  -4   4  12       27.67       24.10      3.69 o
  -3   4  12       10.29        7.02      2.64 o
  -2   4  12       20.88       21.97      4.27 o
  -1   4  12      524.34      500.31     13.63 o
   0   4  12        0.93        3.37      2.10 o
   1   4  12       72.79       68.75      4.87 o
   2   4  12       22.73       20.70      3.32 o
   3   4  12        0.13        0.97      1.90 o
   4   4  12       41.85       31.06      2.74 o
  -6   5  12      224.39      248.77      9.12 o
  -5   5  12        4.88        4.71      2.43 o
  -4   5  12      129.20      111.60      7.21 o
  -3   5  12       43.78       56.94      6.59 o
  -2   5  12      269.10      297.33     11.08 o
  -1   5  12       37.13       34.65      3.87 o
   0   5  12       48.09       48.01      4.26 o
   1   5  12        1.74        1.75      2.43 o
   2   5  12      104.16      101.05      8.82 o
   3   5  12       30.69       33.03      3.12 o
  -6   6  12       48.06       35.29      5.51 o
  -5   6  12       50.19       48.52      6.62 o
  -4   6  12       15.26       21.23      9.37 o
  -3   6  12       87.70       84.87      5.30 o
  -2   6  12        0.01        3.69      2.27 o
  -1   6  12       68.05       71.84      5.04 o
   0   6  12       29.59       18.97      3.84 o
   1   6  12       17.69       23.06      3.84 o
   2   6  12        2.57        4.96      2.73 o
   3   6  12        9.81        9.37      3.86 o
  -4   7  12        7.66        8.82      3.31 o
  -3   7  12        2.73        4.65      2.65 o
  -2   7  12      181.36      173.83      8.71 o
  -1   7  12       18.49       16.31      4.96 o
   0   7  12       14.31       10.45      4.69 o
   1   7  12        0.12       -0.46      2.76 o
   2   7  12        0.00        2.76      3.31 o
  -2   8  12        3.90        4.41      3.31 o
  -5   1  13        2.54        1.21      1.93 o
  -4   1  13       87.72       88.26      4.71 o
  -3   1  13       19.57       18.14      1.94 o
  -2   1  13      165.09      151.42      4.79 o
  -1   1  13       51.90       51.16      2.71 o
   0   1  13        1.68        0.41      1.93 o
   1   1  13        7.95        4.74      1.85 o
   2   1  13       31.12       28.22      2.61 o
   3   1  13       47.33       39.99      3.15 o
  -6   2  13      133.90      123.51      6.07 o
  -5   2  13       35.14       33.90      3.44 o
  -4   2  13      174.03      189.28      9.16 o
  -3   2  13       33.11       38.98      5.89 o
  -2   2  13       11.32       12.34      2.51 o
  -1   2  13        8.78        7.54      2.23 o
   0   2  13       12.43        8.81      2.71 o
   1   2  13      290.09      287.56      9.68 o
   2   2  13        0.69       -2.34      2.05 o
   3   2  13       22.98       18.46      3.51 o
  -5   3  13       17.06       36.39      5.51 o
  -4   3  13      160.44      158.64     12.18 o
  -3   3  13        0.34        1.01      2.07 o
  -2   3  13      110.20       96.44      8.28 o
  -1   3  13       24.64       12.48      2.13 o
   0   3  13        7.68       11.55      2.51 o
   1   3  13        4.69        3.86      2.73 o
   2   3  13       14.70       15.13      2.64 o
  -4   4  13       24.60       24.16      4.14 o
  -3   4  13        3.67        6.20      2.18 o
  -2   4  13       18.53       21.80      2.79 o
  -1   4  13        0.80        2.62      1.96 o
   0   4  13        1.20        2.68      1.90 o
   1   4  13       36.73       38.69      7.39 o
   2   4  13        0.64        2.76      3.31 o
  -2   5  13       35.97       30.05      3.31 o
  -1   5  13       45.02       28.94      3.84 o
   0   5  13        0.02       -2.48      3.58 o
   1   5  13       17.48       15.44      4.96 o
 
